# Supplementary material for: NOP2-mediated 5-methylcytosine Regulates Lipid Metabolism Reprogramming to Prime Tumors for Ferroptosis in Bladder Cancer Progression
Source: Int J Biol Sci. 2026 Apr 16;22(8):4399–416. doi: 10.7150/ijbs.126325 (PMC13137962; doi:10.7150/ijbs.126325)
Supplement: Supplementary file 2 — Supplementary table 5. [file ijbsv22p4399s2.xlsx]

## Sheet: Sheet1
Supplementary Table S5. Nontargeted Lipid Profiling in NOP2 knockdown T24 cells and the controls
Metabolites	Class	m/z	Retention time	Adducts	T24_shCTL_Rep1	T24_shCTL_Rep2	T24_shCTL_Rep3	T24_shNOP2_Rep1	T24_shNOP2_Rep2	T24_shNOP2_Rep3
PC(16:1/14:0)	PC	762.529	6.50587	M+CH3COO	8.32791e+08	9.72455e+08	1.06904e+09	6.49978e+08	4.99463e+08	6.36043e+08
PC(16:0/16:0)	PC	792.576	8.09187	M+CH3COO	6.00954e+09	7.05142e+09	5.09939e+09	3.96438e+09	7.61437e+09	7.19267e+09
PC(16:0/16:1)	PC	790.56	7.40013	M+CH3COO	9.5928e+09	9.53316e+09	1.12467e+10	5.77978e+09	4.48381e+09	6.31246e+09
PC(18:0/16:0)	PC	820.607	8.9422	M+CH3COO	1.14571e+09	1.06143e+09	1.30156e+09	1.63542e+09	1.57058e+09	1.62966e+09
PC(16:0/18:1)	PC	818.592	8.26273	M+CH3COO	1.63539e+10	1.37469e+10	1.40466e+10	1.4427e+10	1.39299e+10	1.3009e+10
PC(16:0/18:2)	PC	816.576	7.57133	M+CH3COO	1.45627e+10	1.35286e+10	1.43944e+10	1.46448e+10	1.39491e+10	1.40229e+10
PC(16:1/18:2)	PC	814.56	6.86973	M+CH3COO	5.65553e+09	4.481e+09	4.20657e+09	6.3429e+09	6.37887e+09	5.58619e+09
PC(16:0/20:1)	PC	846.623	9.1144	M+CH3COO	8.67467e+09	7.68329e+09	7.71677e+09	9.28894e+09	8.68465e+09	8.05811e+09
PC(18:1/18:2)	PC	842.592	7.74553	M+CH3COO	1.49389e+10	1.3265e+10	1.38282e+10	1.50692e+10	1.4404e+10	1.55539e+10
PC(20:1/18:1)	PC	872.639	9.1386	M+CH3COO	5.98461e+09	4.32227e+09	4.11817e+09	3.518e+09	3.38093e+09	3.20903e+09
PC(20:2/18:2)	PC	868.607	7.845	M+CH3COO	2.43555e+09	2.02737e+09	2.05601e+09	2.78572e+09	2.66999e+09	3.07642e+09
PC(18:1/22:1)	PC	900.67	9.8768	M+CH3COO	9.07809e+08	5.96401e+08	2.93366e+08	5.50708e+08	5.31397e+08	3.77663e+08
PC(18:1/22:2)	PC	898.654	9.34373	M+CH3COO	6.70941e+08	8.55298e+08	6.03398e+08	9.22554e+08	1.05722e+09	6.6836e+08
PC(20:2/20:2)	PC	896.639	8.8262	M+CH3COO	2.49089e+08	2.61866e+08	1.51434e+08	6.52763e+08	5.13236e+08	8.91706e+08
PC(18:1/22:4)	PC	894.623	8.21813	M+CH3COO	4.22816e+08	3.38474e+08	3.34865e+08	3.93187e+08	3.59958e+08	4.91652e+08
PC(26:2/16:0)	PC	928.701	10.5533	M+CH3COO	3.04549e+08	3.15454e+08	2.17834e+08	3.66543e+08	4.08884e+08	2.88882e+08
PC(24:1/18:2)	PC	926.686	10.048	M+CH3COO	6.57177e+08	5.95764e+08	6.60291e+08	5.57077e+08	6.54209e+08	2.22095e+08
PC(24:2/18:2)	PC	924.67	9.4698	M+CH3COO	1.81878e+08	2.78225e+08	1.20131e+08	1.97693e+08	3.28156e+08	1.60902e+08
PC(16:0/20:2)	PC	844.607	8.44907	M+CH3COO	1.44023e+10	1.13916e+10	1.15111e+10	1.4371e+10	1.38667e+10	1.32812e+10
PC(20:0/16:0)	PC	848.639	9.7462	M+CH3COO	1.1551e+08	1.45905e+08	1.05083e+08	2.26753e+08	1.54005e+08	1.44256e+08
PC(18:2/18:2)	PC	840.576	7.03653	M+CH3COO	6.68726e+09	5.21274e+09	5.04817e+09	8.12284e+09	7.90775e+09	8.01239e+09
PC(18:3/18:2)	PC	838.56	6.354	M+CH3COO	5.88449e+08	5.91214e+08	5.34368e+08	1.25198e+09	1.32749e+09	1.11347e+09
PC(16:0/24:1)	PC	902.686	10.4373	M+CH3COO	2.18907e+08	2.78028e+08	2.73249e+08	2.45835e+08	2.506e+08	1.24294e+08
PC(22:4/18:2)	PC	892.607	7.5786	M+CH3COO	2.73293e+08	2.57777e+08	2.29047e+08	2.9995e+08	2.7392e+08	3.72453e+08
PC(26:2/18:2)	PC	952.701	10.1363	M+CH3COO	1.67652e+08	1.90047e+08	1.01596e+08	2.42372e+08	3.63684e+08	1.80336e+08
PC(14:0/18:2)	PC	788.545	6.65387	M+CH3COO	3.92522e+09	2.64335e+09	2.26841e+09	3.09802e+09	2.97562e+09	2.83659e+09
PC(16:1/18:3)	PC	812.545	6.24733	M+CH3COO	3.53667e+08	6.18099e+08	5.57622e+08	4.268e+08	4.68393e+08	3.36826e+08
PC(18:2/20:4)	PC	864.576	6.78293	M+CH3COO	3.90214e+08	2.46316e+08	2.48e+08	3.77795e+08	4.02187e+08	3.52515e+08
PC(26:1/16:0)	PC	930.717	11.1231	M+CH3COO	4.98952e+08	2.33206e+08	2.87782e+08	9.93153e+07	1.05172e+08	1.38583e+08
PC(18:1/20:2)	PC	870.623	8.53267	M+CH3COO	4.04625e+09	2.98242e+09	2.8469e+09	3.22432e+09	3.25541e+09	2.90855e+09
PC(26:1/18:1)	PC	956.733	11.2147	M+CH3COO	4.18004e+08	4.77843e+08	3.47294e+08	1.29635e+08	1.26956e+08	1.86333e+07
PC(16:0/22:1)	PC	874.654	9.78107	M+CH3COO	9.20595e+08	6.94701e+08	7.29209e+08	6.27625e+08	6.11811e+08	5.61719e+08
PC(18:1/20:3)	PC	868.607	8.12673	M+CH3COO	1.25064e+09	1.08287e+09	1.04128e+09	1.03488e+09	9.10855e+08	1.761e+09
PC(20:3/18:2)	PC	830.567	7.48193	M+Na	1.00678e+08	1.70373e+08	1.74508e+08	1.15436e+08	4.67637e+07	1.64758e+08
PC(26:0/16:0)	PC	932.733	11.7766	M+CH3COO	2.31005e+07	8.60793e+07	1.68172e+07	7.65634e+06	7.84495e+07	3.67244e+07
PC(26:0/18:1)	PC	958.748	11.8513	M+CH3COO	2.70987e+08	1.10043e+08	1.99251e+08	6.16504e+07	6.97501e+07	2.76917e+07
PC(26:1/18:2)	PC	954.717	10.712	M+CH3COO	6.98209e+08	5.8031e+08	3.3814e+08	3.8761e+08	4.47799e+08	3.49658e+08
PC(28:2/18:1)	PC	982.748	11.3449	M+CH3COO	1.06362e+08	1.05807e+08	1.10251e+08	7.67949e+07	1.23307e+08	3.1968e+07
PC(30:2/18:1)	PC	1010.78	11.9104	M+CH3COO	7.23432e+07	7.76148e+07	5.0262e+07	4.15011e+07	4.77806e+07	5.26548e+07
PC(16:0/24:0)	PC	904.701	11.1675	M+CH3COO	8.56921e+07	4.76778e+07	4.1116e+07	4.94011e+07	6.02602e+07	2.61121e+07
PC(18:1/18:1)	PC	808.583	8.432	M+Na	3.28585e+09	3.1535e+09	3.91763e+09	1.98338e+09	1.05273e+09	1.80541e+09
PC(30:2/18:2)	PC	1008.76	11.4621	M+CH3COO	4.11753e+07	6.38772e+07	1.70068e+07	5.1803e+07	1.04893e+08	3.05932e+07
PC(18:0/20:4)	PC	868.607	8.41247	M+CH3COO	1.86149e+08	1.54339e+08	1.59566e+08	3.20265e+08	3.18243e+08	2.88995e+08
PC(30:1/18:1)	PC	1012.8	12.3471	M+CH3COO	6.36464e+07	3.55903e+07	5.37854e+07	2.5714e+07	2.35792e+07	3.3289e+07
PC(28:1/18:1)	PC	984.764	11.8198	M+CH3COO	1.11485e+08	1.11752e+08	1.20539e+08	5.13023e+07	6.69014e+07	6.9155e+07
PC(20:1/20:4)	PC	894.623	8.4876	M+CH3COO	1.30514e+08	1.07064e+08	1.10403e+08	1.02623e+08	1.31416e+08	1.08581e+08
PC(14:0/20:4)	PC	812.545	6.62467	M+CH3COO	4.63918e+08	6.17659e+08	5.57834e+08	5.30257e+08	5.40543e+08	4.60161e+08
PC(14:0/18:3)	PC	786.529	5.97547	M+CH3COO	1.81324e+08	1.27044e+08	1.33856e+08	1.77253e+08	1.54271e+08	1.45995e+08
PC(32:1/18:1)	PC	1040.83	12.8555	M+CH3COO	8.64687e+07	5.37894e+07	2.35565e+07	1.9179e+07	1.62075e+07	8.26857e+06
PC(34:2/18:1)	PC	1066.84	12.9171	M+CH3COO	9.06978e+07	5.50127e+07	6.28466e+07	3.18787e+07	2.90897e+07	2.81471e+07
PC(16:0/14:1)	PC	704.522	5.8362	M+H	3.97886e+07	8.53846e+07	7.35955e+07	3.85365e+07	4.74385e+07	6.67216e+07
PC(14:0/14:0)	PC	736.513	6.24833	M+CH3COO	7.01257e+08	5.88581e+08	5.45146e+08	2.48512e+08	2.48554e+08	2.78702e+08
PC(32:1/18:2)	PC	1038.81	12.4625	M+CH3COO	9.8432e+07	6.06903e+07	4.89627e+07	2.03218e+07	2.42199e+07	1.60692e+07
PC(18:0/20:3)	PC	870.623	9.0548	M+CH3COO	9.6035e+07	1.1473e+08	1.11588e+08	6.10429e+07	4.73324e+07	5.70309e+07
PC(30:1/16:0)	PC	986.779	12.3362	M+CH3COO	9.94323e+07	6.14295e+07	9.1278e+07	6.90638e+07	7.89964e+07	5.76231e+07
PC(28:2/18:2)	PC	980.733	10.766	M+CH3COO	5.32228e+07	5.62757e+07	2.07438e+07	5.41551e+07	1.01186e+08	3.99444e+07
PC(32:1/16:0)	PC	1014.81	12.7696	M+CH3COO	6.69128e+07	3.23485e+07	3.64879e+07	3.12125e+07	1.73765e+07	3.39647e+07
PC(34:1/18:1)	PC	1068.86	13.2887	M+CH3COO	4.96507e+07	1.88146e+07	1.18865e+07	1.64063e+07	1.20643e+07	4.53346e+06
PC(32:3/16:0)	PC	952.773	11.9143	M+H	2.93691e+07	4.97944e+07	1.31689e+07	5.23167e+07	1.0334e+08	6.15311e+07
PC(18:1/14:0)	PC	754.536	7.39887	M+Na	1.37188e+09	2.03797e+09	1.94128e+09	9.73691e+08	8.8014e+08	9.24594e+08
PC(34:3/16:0)	PC	980.804	12.4491	M+H	2.02154e+07	9.22439e+06	1.0137e+07	4.81792e+07	9.28643e+07	5.83521e+07
PC(18:1/14:1)	PC	730.538	6.0706	M+H	2.80064e+08	1.96741e+08	1.4586e+08	9.80088e+07	7.56781e+07	5.08924e+07
PC(38:4/8:0)	PC	922.726	10.7727	M+H	3.17482e+07	4.25341e+07	1.43486e+07	3.88693e+07	7.9031e+07	5.27632e+07
PC(28:3/14:0)	PC	890.661	10.0532	M+Na	8.49624e+07	1.17254e+08	3.56665e+07	1.20597e+08	1.80783e+08	1.01902e+08
PC(20:3/22:2)	PC	864.648	8.92567	M+H	2.70552e+08	3.66599e+08	2.77575e+08	3.64664e+08	4.31748e+08	4.38906e+08
PC(30:2/16:1)	PC	924.742	11.3499	M+H	1.5786e+08	1.07443e+08	9.27035e+07	4.20481e+07	4.52938e+07	2.09034e+07
PC(28:4/22:0)	PC	978.789	12.0237	M+H	1.10872e+07	1.94617e+07	9.97299e+06	3.23534e+07	4.72116e+07	3.81718e+07
PC(26:2/22:3)	PC	948.742	11.0281	M+H	6.68287e+06	1.06105e+07	3.70289e+06	8.71672e+06	1.83853e+07	1.4398e+07
PC(26:2/24:0)	PC	982.82	12.8295	M+H	1.29971e+07	2.01754e+07	5.45916e+06	3.67783e+07	7.27495e+07	3.72748e+07
PC(16:0/12:0)	PC	678.507	5.73367	M+H	2.76426e+07	4.47661e+07	5.62959e+07	6.31153e+07	1.21386e+08	2.47275e+07
PC(18:1/12:0)	PC	704.522	8.02347	M+H	9.17526e+07	1.20269e+08	1.24595e+08	5.05283e+07	6.26218e+07	5.40958e+07
PC(16:1/20:3)	PC	782.569	8.25047	M+H	3.31476e+09	3.08918e+09	4.28942e+09	1.13782e+09	9.62494e+08	1.52107e+09
PC(22:1/18:2)	PC	840.648	10.4699	M+H	1.02676e+07	1.33028e+07	4.6832e+06	9.78537e+06	1.00472e+07	8.39603e+06
PC(30:3/16:2)	PC	920.71	10.4144	M+H	1.57482e+07	1.6898e+07	6.25143e+06	1.5845e+07	3.04022e+07	2.3307e+07
PC(12:0/14:0)	PC	708.482	5.2614	M+CH3COO	2.17913e+07	1.11293e+07	9.89427e+06	3.91138e+06	1.3723e+06	4.66845e+06
PC(18:0p/16:0)	PC	804.612	8.7968	M+CH3COO	4.84613e+09	4.09144e+09	3.65564e+09	4.30025e+09	3.896e+09	2.89923e+09
PC(18:0p/22:3)	PC	882.659	9.42213	M+CH3COO	2.50236e+08	2.87783e+08	2.63051e+08	2.85018e+08	3.07822e+08	1.81863e+08
PC(18:0p/22:4)	PC	880.644	8.76107	M+CH3COO	3.73683e+08	2.50803e+08	3.3031e+08	2.50572e+08	2.60121e+08	1.79162e+08
PC(14:0p/22:1)	PC	772.621	10.6604	M+H	6.69994e+07	5.86124e+07	3.10837e+07	4.54478e+07	6.08198e+07	5.82661e+07
PC(18:0p/18:2)	PC	828.612	8.2836	M+CH3COO	6.43702e+08	6.56301e+08	4.81177e+08	6.01844e+08	6.30606e+08	4.5968e+08
PC(16:0p/18:0)	PC	768.588	8.80307	M+Na	8.74288e+08	6.97694e+08	9.26915e+08	1.46548e+09	1.22245e+09	1.57602e+09
PC(18:0p/14:0)	PC	776.581	7.96907	M+CH3COO	7.24719e+08	6.21937e+08	5.8143e+08	4.90238e+08	4.82961e+08	3.88406e+08
PC(18:1p/18:2)	PC	826.597	8.10893	M+CH3COO	3.47885e+08	3.26674e+08	3.26729e+08	3.27327e+08	3.87778e+08	3.62989e+08
PC(18:0p/22:1)	PC	886.691	10.4369	M+CH3COO	5.38545e+08	2.11932e+08	2.68633e+08	2.76274e+08	1.99022e+08	3.5268e+08
PC(16:0p/20:1)	PC	830.628	9.55507	M+CH3COO	2.3808e+08	1.71143e+08	2.11867e+08	2.10801e+08	2.15254e+08	1.89093e+08
PC(14:0p/18:2)	PC	772.55	7.10153	M+CH3COO	8.28888e+07	1.29494e+08	6.55976e+07	1.31008e+08	8.13969e+07	1.092e+08
PC(16:0p/18:2)	PC	800.581	8.07667	M+CH3COO	2.63524e+08	3.61482e+08	2.16729e+08	3.45103e+08	2.85208e+08	2.80937e+08
PC(18:0p/20:2)	PC	856.644	9.11833	M+CH3COO	4.5952e+08	6.1806e+08	5.43122e+08	2.63085e+08	3.59114e+08	3.01276e+08
PC(18:0p/24:1)	PC	914.722	11.0647	M+CH3COO	6.31785e+07	4.0192e+07	2.01582e+07	5.45842e+07	7.78584e+07	2.59428e+07
PC(16:0p/16:0)	PC	776.581	8.60947	M+CH3COO	1.85897e+08	2.34822e+08	3.04924e+08	2.55265e+08	2.91477e+08	2.09453e+08
PC(18:1p/16:0)	PC	802.597	8.76213	M+CH3COO	3.57052e+08	2.97626e+08	4.18932e+08	3.12386e+08	3.22739e+08	3.0455e+08
PC(18:0p/20:4)	PC	852.612	8.86567	M+CH3COO	8.59318e+07	6.60774e+07	9.4499e+07	9.42181e+07	8.7522e+07	1.00099e+08
PC(16:1p/20:1)	PC	770.606	10.2054	M+H	1.1788e+08	7.7043e+07	1.75561e+08	1.46328e+08	9.26003e+07	1.28689e+08
PC(18:0p/20:3)	PC	854.628	8.6656	M+CH3COO	7.73648e+08	6.61231e+08	5.7683e+08	4.20257e+08	4.6966e+08	4.64871e+08
PC(14:0p/20:0)	PC	746.606	9.4386	M+H	1.63178e+08	2.04804e+08	1.35191e+08	1.30716e+08	1.77276e+08	1.54389e+08
PC(14:0p/18:1)	PC	774.565	7.9724	M+CH3COO	2.251e+08	2.29991e+08	2.66353e+08	2.55208e+08	1.20647e+08	2.45271e+08
PC(16:1p/18:2)	PC	740.559	7.4202	M+H	1.28964e+08	8.11426e+07	8.63343e+07	1.04773e+08	9.16621e+07	1.119e+08
PC(14:0p/14:0)	PC	720.518	6.7764	M+CH3COO	3.77014e+07	2.57258e+07	3.02909e+07	3.98225e+07	3.39223e+07	3.60406e+07
PC(16:0p/14:0)	PC	748.55	7.74007	M+CH3COO	1.6079e+08	1.54403e+08	9.39936e+07	1.14491e+08	1.16718e+08	1.82428e+08
PC(18:0p/20:1)	PC	858.659	9.6598	M+CH3COO	4.85221e+08	3.20705e+08	2.84389e+08	3.31041e+08	1.81475e+08	2.64167e+08
PC(18:1p/22:4)	PC	878.628	8.68733	M+CH3COO	7.93262e+07	8.98699e+07	1.19343e+08	6.36912e+07	9.00718e+07	9.35404e+07
PC(18:0p/18:3)	PC	826.597	7.623	M+CH3COO	7.33502e+07	7.52942e+07	7.99483e+07	7.49278e+07	4.06097e+07	6.36406e+07
PC(14:0p/20:1)	PC	744.59	10.001	M+H	6.27618e+07	1.1736e+08	1.22197e+08	9.19924e+07	8.73655e+07	7.89057e+07
PC(16:0p/22:4)	PC	794.606	9.5542	M+H	1.02955e+08	9.29525e+07	6.22709e+07	7.70699e+07	8.58482e+07	9.31342e+07
PC(18:0p/16:1)	PC	802.597	8.1614	M+CH3COO	1.0989e+09	8.89259e+08	1.03467e+09	9.04411e+08	9.80394e+08	7.76971e+08
PC(14:0p/20:2)	PC	742.575	9.41167	M+H	1.10707e+08	6.42399e+07	1.32725e+08	7.2061e+07	7.53227e+07	6.24248e+07
PC(18:1p/18:0)	PC	772.621	9.56107	M+H	6.5658e+08	2.74786e+08	3.77271e+08	4.08519e+08	3.39518e+08	3.43462e+08
PC(14:0p/20:4)	PC	796.55	6.9966	M+CH3COO	4.34293e+07	4.45306e+07	2.70602e+07	6.02193e+07	5.27797e+07	7.1307e+07
PC(16:0p/20:3)	PC	826.597	8.4712	M+CH3COO	5.70692e+07	6.75306e+07	4.91838e+07	6.95352e+07	5.25008e+07	6.20429e+07
PC(16:0p/20:4)	PC	824.581	7.99433	M+CH3COO	1.00651e+08	1.20507e+08	1.63182e+08	1.59947e+08	1.85623e+08	2.09364e+08
PC(16:0e/16:1)	PC	776.581	7.96867	M+CH3COO	6.77612e+08	7.24719e+08	5.24775e+08	4.62078e+08	3.88406e+08	4.59606e+08
PC(18:0e/16:0)	PC	806.628	9.511	M+CH3COO	6.23968e+08	5.83863e+08	5.85916e+08	1.26094e+09	7.79172e+08	9.23332e+08
PC(18:0e/18:1)	PC	832.644	9.62273	M+CH3COO	6.81574e+08	1.00565e+09	5.84364e+08	7.93515e+08	4.67323e+08	7.76665e+08
PC(16:0e/22:1)	PC	860.675	10.3163	M+CH3COO	4.97767e+08	3.1359e+08	3.86029e+08	3.69502e+08	3.16705e+08	2.33516e+08
PC(16:0e/22:2)	PC	858.659	9.66007	M+CH3COO	3.42506e+08	2.05059e+08	2.77436e+08	4.85221e+08	3.03435e+08	3.0864e+08
PC(16:0e/22:3)	PC	856.644	9.118	M+CH3COO	3.52674e+08	3.55627e+08	3.9743e+08	4.5952e+08	5.43122e+08	6.10651e+08
PC(16:0e/22:4)	PC	854.628	8.66727	M+CH3COO	3.92604e+08	4.6966e+08	4.51872e+08	7.08486e+08	6.28346e+08	5.7683e+08
PC(18:0e/22:2)	PC	886.691	10.4333	M+CH3COO	1.95094e+08	5.15419e+08	2.11932e+08	3.35635e+08	2.4363e+08	2.03761e+08
PC(18:0e/22:4)	PC	882.659	9.42233	M+CH3COO	2.50236e+08	2.87783e+08	2.63051e+08	1.95814e+08	3.07822e+08	2.67684e+08
PC(16:0e/20:0)	PC	834.659	10.2755	M+CH3COO	8.35017e+07	7.69996e+07	8.31316e+07	6.24315e+07	1.28557e+08	9.66382e+07
PC(16:0e/16:0)	PC	778.597	8.68467	M+CH3COO	1.4209e+09	1.31886e+09	1.23573e+09	1.06768e+09	1.02583e+09	7.21845e+08
PC(12:0e/16:0)	PC	722.534	6.88373	M+CH3COO	1.00708e+08	7.11925e+07	7.73691e+07	1.20369e+08	9.35381e+07	8.87516e+07
PC(16:0e/18:2)	PC	802.597	8.16073	M+CH3COO	1.07036e+09	1.07389e+09	1.05159e+09	9.07001e+08	9.80142e+08	7.64998e+08
PC(16:0e/14:0)	PC	750.565	7.81753	M+CH3COO	4.41583e+08	4.08963e+08	4.30849e+08	3.28876e+08	2.26946e+08	2.37138e+08
PC(18:0e/22:1)	PC	888.706	10.9685	M+CH3COO	1.55052e+08	9.64435e+07	1.06183e+08	1.85466e+08	1.26628e+08	8.10499e+07
PC(16:0e/22:0)	PC	862.691	10.9769	M+CH3COO	3.55058e+07	3.4922e+07	3.67813e+07	5.29562e+07	4.13765e+07	4.50121e+07
PC(18:0e/20:4)	PC	854.628	9.045	M+CH3COO	3.69338e+08	5.66915e+08	4.35081e+08	4.03939e+08	3.99103e+08	4.76346e+08
PC(16:0e/20:4)	PC	826.597	8.1078	M+CH3COO	3.29723e+08	3.81007e+08	3.62424e+08	3.01563e+08	3.36868e+08	3.24567e+08
PC(18:0e/24:2)	PC	914.722	11.0613	M+CH3COO	6.31785e+07	2.01582e+07	4.178e+07	4.31919e+07	7.78584e+07	2.59428e+07
PC(12:0e/24:2)	PC	794.603	8.88873	M+Na	4.87049e+08	6.33628e+08	4.45576e+08	4.16008e+08	3.81623e+08	4.1954e+08
PC(12:0e/18:1)	PC	748.55	7.08667	M+CH3COO	4.1467e+07	4.03961e+07	3.03573e+07	2.21123e+07	2.06245e+07	2.36168e+07
PE(16:0/16:0)	PE	692.522	8.2782	M+H	5.65319e+07	8.77948e+07	6.03672e+07	1.58056e+08	1.73023e+08	1.30656e+08
PE(18:2/18:2)	PE	740.522	7.24307	M+H	4.04567e+08	6.18604e+08	6.36249e+08	5.80585e+08	6.1835e+08	5.47502e+08
PE(18:0/16:0)	PE	718.539	9.10047	M-H	1.81612e+09	1.99082e+09	2.46817e+09	2.66043e+09	1.88639e+09	1.7278e+09
PE(16:0/18:1)	PE	716.524	8.44933	M-H	6.37182e+09	7.19538e+09	5.14881e+09	4.97223e+09	4.20668e+09	4.68733e+09
PE(18:1/18:1)	PE	742.539	8.6254	M-H	2.25788e+10	2.05689e+10	1.74363e+10	1.42352e+10	1.28471e+10	1.32823e+10
PE(20:1/18:1)	PE	770.571	9.31693	M-H	3.25181e+09	3.00971e+09	1.91468e+09	2.13596e+09	2.01107e+09	2.07899e+09
PE(18:0/20:3)	PE	768.555	9.04007	M-H	2.45284e+09	2.48098e+09	1.65328e+09	1.84518e+09	2.18657e+09	1.55421e+09
PE(18:1/22:4)	PE	792.555	8.45153	M-H	2.67332e+09	3.45484e+09	2.4847e+09	1.55479e+09	9.97862e+08	1.51638e+09
PE(16:0/18:2)	PE	714.508	7.7564	M-H	5.0747e+09	2.98569e+09	2.62408e+09	4.02321e+09	3.35313e+09	3.26127e+09
PE(18:0/18:1)	PE	744.555	9.15407	M-H	1.29705e+09	1.27536e+09	1.64019e+09	1.40881e+09	9.51212e+08	9.60562e+08
PE(20:0/18:1)	PE	772.586	9.89833	M-H	5.17036e+08	5.44878e+08	5.33473e+08	6.12535e+08	4.17966e+08	4.15598e+08
PE(18:1/24:1)	PE	826.633	10.6671	M-H	5.97971e+08	3.93007e+08	3.27543e+08	4.75892e+08	2.3448e+08	1.76462e+08
PE(16:1/18:2)	PE	712.492	7.03793	M-H	5.288e+08	3.57327e+08	3.19819e+08	4.39348e+08	3.58306e+08	3.62778e+08
PE(18:1/18:2)	PE	740.524	7.92553	M-H	1.26667e+10	1.01279e+10	9.42662e+09	7.35283e+09	6.77562e+09	6.93933e+09
PE(18:0/20:4)	PE	766.539	8.57647	M-H	3.94809e+09	2.27643e+09	2.06875e+09	4.48747e+09	4.45787e+09	4.26295e+09
PE(18:1/22:1)	PE	798.602	10.0102	M-H	1.07448e+09	7.14526e+08	6.13013e+08	8.6078e+08	8.22459e+08	8.04267e+08
PE(18:0/22:4)	PE	794.571	9.0964	M-H	4.36874e+09	3.954e+09	4.52945e+09	7.53007e+09	6.39249e+09	5.69913e+09
PE(18:1/24:0)	PE	828.649	11.3285	M-H	4.99522e+08	6.34567e+08	4.59022e+08	3.15062e+08	3.22894e+08	1.76108e+08
PE(16:0/20:4)	PE	738.508	7.706	M-H	6.63389e+08	3.94585e+08	3.44385e+08	5.4457e+08	5.23285e+08	6.13659e+08
PE(16:0/16:1)	PE	688.492	7.56627	M-H	5.7013e+08	6.74339e+08	5.27894e+08	3.31361e+08	2.62471e+08	3.73002e+08
PE(14:0/18:2)	PE	686.477	6.8258	M-H	1.43505e+08	8.98688e+07	1.01238e+08	1.20446e+08	8.29671e+07	8.94554e+07
PE(24:2/18:2)	PE	822.602	9.60247	M-H	1.66034e+08	1.30681e+08	1.16545e+08	1.96101e+08	1.42155e+08	1.31931e+08
PE(26:2/18:1)	PE	852.649	10.7589	M-H	3.16509e+08	2.00352e+08	1.83944e+08	2.77252e+08	1.9924e+08	1.75487e+08
PE(18:1/20:2)	PE	768.555	8.69807	M-H	2.65949e+09	1.53287e+09	2.06655e+09	3.57526e+09	9.6586e+08	2.98893e+09
PE(18:1/22:0)	PE	800.617	10.5331	M-H	1.48679e+08	1.0422e+08	9.39761e+07	9.13121e+07	8.24622e+07	7.81897e+07
PE(18:1/24:2)	PE	824.617	10.1512	M-H	6.91986e+08	4.41783e+08	4.013e+08	6.11232e+08	3.88508e+08	3.15022e+08
PE(26:0/18:1)	PE	856.68	11.8991	M-H	7.05725e+07	5.69565e+07	6.47678e+07	1.11799e+08	2.33999e+07	2.13106e+07
PE(18:0/22:3)	PE	796.586	9.75567	M-H	4.62908e+07	5.8196e+07	7.83197e+07	5.66511e+07	6.1438e+07	6.20694e+07
PE(26:2/18:2)	PE	850.633	10.2482	M-H	8.12977e+07	8.66844e+07	3.7546e+07	5.4851e+07	5.21977e+07	4.49986e+07
PE(20:2/20:4)	PE	790.539	7.77247	M-H	4.67925e+08	1.72212e+08	1.21976e+08	5.32298e+08	5.98407e+08	7.07994e+08
PE(16:0/24:0)	PE	802.633	11.2197	M-H	6.7618e+07	4.71022e+07	3.91641e+07	7.73022e+07	2.21777e+07	1.84847e+07
PE(18:3/18:2)	PE	736.492	6.51253	M-H	9.66806e+07	5.60101e+07	5.34138e+07	1.2509e+08	1.27497e+08	1.15231e+08
PE(16:0/14:0)	PE	662.477	7.39467	M-H	1.83067e+08	9.87279e+07	7.06071e+07	8.75372e+07	5.36792e+07	3.88942e+07
PE(26:1/18:1)	PE	854.664	11.2754	M-H	1.56944e+08	1.61331e+08	1.23461e+08	1.02419e+08	9.84001e+07	1.03656e+08
PE(22:1/20:4)	PE	820.586	9.1418	M-H	3.06508e+08	2.93941e+08	2.91717e+08	3.06116e+08	1.14036e+08	2.08033e+08
PE(18:0/20:1)	PE	774.601	9.92087	M+H	1.8612e+08	2.67296e+08	2.61543e+08	1.41225e+08	2.24294e+08	1.28812e+08
PE(18:2/20:4)	PE	762.508	6.965	M-H	2.84014e+07	2.036e+07	2.25659e+07	2.53329e+07	1.92174e+07	2.44392e+07
PE(18:0/22:6)	PE	790.539	8.2914	M-H	4.76883e+08	2.38821e+08	1.43822e+08	5.35186e+08	4.67127e+08	4.50307e+08
PE(24:0/22:4)	PE	878.664	11.1403	M-H	7.8475e+06	3.04553e+07	1.10938e+07	2.28708e+07	6.20633e+06	5.67099e+06
PE(18:1/14:0)	PE	690.507	7.6008	M+H	3.15307e+08	3.5612e+08	3.57137e+08	1.63002e+08	1.55654e+08	1.58751e+08
PE(28:2/18:1)	PE	880.68	11.3995	M-H	2.55376e+07	2.11221e+07	1.72895e+07	1.51093e+07	1.12238e+07	1.73808e+07
PE(18:0/22:5)	PE	792.555	8.8714	M-H	7.3733e+07	7.57166e+07	6.04056e+07	1.51777e+08	1.30567e+08	1.41847e+08
PE(28:1/18:1)	PE	882.696	11.8521	M-H	2.2141e+07	2.68395e+07	2.53958e+07	2.19641e+07	1.21911e+07	1.38119e+07
PE(14:0/20:4)	PE	710.477	6.7702	M-H	2.04007e+07	1.06327e+07	7.60058e+06	1.48993e+07	2.02358e+07	7.38044e+06
PE(14:0/14:0)	PE	634.445	6.4276	M-H	6.65252e+06	5.09192e+06	5.25799e+06	6.01391e+06	3.02275e+06	6.21354e+06
PE(16:1/14:0)	PE	660.461	6.6638	M-H	2.90086e+07	1.99921e+07	1.88297e+07	1.07072e+07	1.24008e+07	6.40024e+06
PE(20:3/18:2)	PE	764.524	7.2122	M-H	1.85072e+08	2.19457e+08	1.56031e+08	2.9507e+08	3.2554e+08	2.49018e+08
PE(26:0/16:0)	PE	830.664	11.7956	M-H	1.43471e+07	1.08454e+07	7.18651e+06	1.36911e+07	1.09063e+07	8.52274e+06
PE(36:2/18:1)	PE	992.805	13.1977	M-H	7.89351e+06	2.24657e+06	2.29563e+06	4.58264e+06	1.73758e+06	5.51627e+06
PE(18:0p/20:3)	PE	752.56	9.465	M-H	8.98042e+08	8.25436e+08	7.57836e+08	1.32649e+09	1.4751e+09	1.18562e+09
PE(18:1p/20:4)	PE	748.529	8.15453	M-H	2.49019e+09	2.93416e+09	2.09933e+09	1.66337e+09	1.20989e+09	1.17366e+09
PE(18:1p/18:2)	PE	724.529	8.406	M-H	2.01597e+09	1.98383e+09	1.58386e+09	1.12921e+09	8.36618e+08	7.05308e+08
PE(16:0p/22:4)	PE	750.544	8.764	M-H	3.86031e+09	4.04306e+09	3.40119e+09	6.24447e+09	5.62525e+09	5.42243e+09
PE(18:1p/18:1)	PE	726.544	9.09927	M-H	1.28416e+10	1.01069e+10	1.21914e+10	8.84073e+09	9.94994e+09	8.99517e+09
PE(16:0p/22:2)	PE	754.576	9.78893	M-H	2.01146e+09	1.92062e+09	1.6657e+09	2.2212e+09	4.11611e+09	3.5788e+09
PE(18:1p/16:0)	PE	700.529	8.9684	M-H	7.86936e+08	2.76495e+09	2.40612e+09	1.91866e+09	1.81729e+09	1.87785e+09
PE(16:0p/20:4)	PE	722.513	8.19687	M-H	3.444e+09	3.54955e+09	2.76917e+09	6.16138e+09	5.90784e+09	5.84322e+09
PE(18:0p/22:1)	PE	784.623	10.9594	M-H	3.45101e+08	4.24786e+08	3.60131e+08	5.80981e+08	5.95059e+08	5.65146e+08
PE(18:0p/22:2)	PE	782.607	10.4189	M-H	4.19129e+08	5.77737e+08	5.45708e+08	8.23866e+08	6.26705e+08	5.50255e+08
PE(18:1p/22:2)	PE	780.591	9.79673	M-H	8.88862e+08	6.72361e+08	8.71481e+08	8.78678e+08	4.51589e+08	3.81304e+08
PE(18:1p/22:4)	PE	776.56	8.8494	M-H	2.15695e+09	2.40545e+09	2.2895e+09	4.16489e+09	3.27548e+09	2.9727e+09
PE(16:0p/16:0)	PE	674.513	8.81407	M-H	2.50166e+08	2.20171e+08	2.06681e+08	2.91675e+08	2.45865e+08	1.95626e+08
PE(18:0p/20:1)	PE	756.591	10.3575	M-H	1.16791e+09	1.30525e+09	1.24323e+09	1.68937e+09	1.78851e+09	1.61772e+09
PE(18:0p/20:4)	PE	750.544	9.08227	M-H	1.35361e+10	8.19912e+09	1.01899e+10	1.07458e+10	1.16779e+10	1.17532e+10
PE(16:0p/18:2)	PE	698.513	8.2862	M-H	9.83951e+08	1.18246e+09	9.49619e+08	2.23224e+09	1.93279e+09	1.69983e+09
PE(16:0p/20:3)	PE	724.529	8.67593	M-H	6.54341e+08	7.41855e+08	7.04566e+08	1.01872e+09	8.5182e+08	8.30355e+08
PE(16:0p/22:3)	PE	752.56	9.10887	M-H	3.78109e+09	2.63666e+09	3.2284e+09	2.73267e+09	3.14474e+09	2.18917e+09
PE(16:0p/16:1)	PE	672.497	8.11333	M-H	1.51899e+08	2.07262e+08	1.37693e+08	2.05859e+08	1.87968e+08	1.89726e+08
PE(16:0p/20:0)	PE	730.576	10.3341	M-H	6.05343e+07	8.14616e+07	6.49367e+07	1.12698e+08	7.39448e+07	6.43134e+07
PE(18:1p/18:3)	PE	722.513	7.75007	M-H	2.68462e+08	2.48275e+08	2.21273e+08	1.39753e+08	1.14159e+08	8.81821e+07
PE(18:0p/20:0)	PE	758.607	10.9728	M-H	5.36457e+07	5.90009e+07	5.72024e+07	1.09664e+08	9.61389e+07	7.42117e+07
PE(16:0p/18:3)	PE	696.497	7.6556	M-H	5.80562e+07	9.90838e+07	6.60833e+07	1.2456e+08	1.05982e+08	1.49479e+08
PE(14:0p/20:4)	PE	694.482	7.26727	M-H	7.00301e+07	4.58837e+07	3.68573e+07	1.06845e+08	7.73731e+07	7.06253e+07
PE(20:0p/22:4)	PE	806.607	10.0757	M-H	8.54127e+07	7.09248e+07	8.40923e+07	1.42811e+08	1.57954e+08	9.60855e+07
PE(18:0p/16:0)	PE	702.544	9.6028	M-H	2.29621e+08	2.1472e+08	1.86247e+08	4.11828e+08	2.91697e+08	2.52464e+08
PE(18:1p/20:2)	PE	754.575	9.40673	M+H	5.42931e+08	1.55111e+09	1.65469e+09	1.00175e+09	8.85966e+08	6.97354e+08
PE(18:0p/22:3)	PE	782.606	9.9982	M+H	2.77078e+08	5.1099e+08	5.58286e+08	4.45188e+08	4.17696e+08	5.06954e+08
PE(18:1p/24:1)	PE	810.638	11.0717	M-H	9.30706e+07	1.10711e+08	7.26525e+07	7.65758e+07	6.48784e+07	3.08544e+07
PE(16:0p/14:0)	PE	646.482	7.9594	M-H	3.75511e+07	4.05406e+07	4.13082e+07	4.8349e+07	3.94922e+07	2.59649e+07
PE(18:1p/24:2)	PE	808.623	10.4797	M-H	4.98204e+07	2.94778e+07	1.73415e+07	3.84824e+07	2.88816e+07	2.09777e+07
PE(18:1p/22:3)	PE	780.59	9.54187	M+H	1.47975e+09	1.42419e+09	1.47566e+09	1.1551e+09	1.16139e+09	8.72357e+08
PE(18:1p/14:0)	PE	674.512	8.11673	M+H	5.74118e+07	8.09836e+07	9.11715e+07	6.15181e+07	6.3914e+07	4.56545e+07
PE(18:2p/20:4)	PE	748.528	7.63867	M+H	7.59425e+07	1.02086e+08	1.46928e+08	7.99601e+07	7.99469e+07	9.88415e+07
PE(16:0p/23:6)	PE	760.529	8.275	M-H	1.20127e+08	3.20407e+07	5.86172e+07	1.9514e+08	1.65238e+08	1.63352e+08
PE(18:0p/24:1)	PE	812.654	11.5513	M-H	1.74093e+07	1.70701e+07	2.62999e+07	3.35242e+07	2.27068e+07	1.81484e+07
PE(12:0p/20:4)	PE	666.45	6.34833	M-H	1.91334e+07	2.01141e+07	1.56599e+07	2.19313e+07	1.51546e+07	1.4066e+07
PE(18:0p/22:0)	PE	786.638	11.5721	M-H	1.01125e+07	1.41994e+07	1.08585e+07	3.3428e+07	1.49061e+07	1.78635e+07
PE(18:0p/24:2)	PE	812.653	11.0683	M+H	1.75085e+07	4.3861e+07	4.05711e+07	3.46021e+07	2.58903e+07	2.65348e+07
PE(10:0p/16:0)	PE	592.434	6.11793	M+H	1.02845e+06	3.58928e+06	2.55108e+06	3.36184e+06	1.32785e+06	1.51591e+06
PE(20:1p/24:1)	PE	838.67	11.6031	M-H	7.6797e+06	1.18915e+07	1.61258e+07	1.95114e+07	1.14034e+07	7.99361e+06
PE(18:1p/24:0)	PE	836.65	11.5461	M+Na	1.69908e+06	3.1152e+06	3.48397e+06	3.61515e+06	1.64223e+06	1.91637e+06
PE(20:1p/24:2)	PE	836.654	11.0985	M-H	2.44764e+06	5.3393e+06	3.10336e+06	8.46656e+06	4.66908e+06	5.16171e+06
PS(16:0/18:1)	PS	762.528	6.45213	M+H	2.98158e+08	2.62768e+08	4.14002e+08	1.6389e+08	1.91245e+08	2.24722e+08
PS(18:1/18:1)	PS	788.544	6.64367	M+H	9.07946e+08	9.23761e+08	9.36578e+08	7.76263e+08	6.81181e+08	6.15282e+08
PS(18:0/18:2)	PS	786.529	6.64993	M-H	1.78279e+09	1.72897e+09	1.61867e+09	2.14313e+09	2.47694e+09	2.63998e+09
PS(18:1/18:2)	PS	784.513	6.0548	M-H	2.51306e+08	2.99431e+08	2.17252e+08	2.23861e+08	2.5625e+08	2.83907e+08
PS(16:0/18:2)	PS	760.512	5.8066	M+H	8.87902e+07	8.21793e+07	7.03693e+07	1.44833e+08	1.33751e+08	6.79528e+07
PS(18:0/18:1)	PS	790.559	7.33653	M+H	3.55141e+08	3.92389e+08	7.66305e+08	4.37353e+08	4.72865e+08	5.39807e+08
PS(18:1/20:2)	PS	812.545	6.61787	M-H	4.7057e+08	3.98699e+08	6.12604e+08	5.14893e+08	5.34363e+08	4.29624e+08
PS(20:1/18:1)	PS	814.56	6.86973	M-H	6.49537e+09	5.83276e+09	6.03775e+09	5.11256e+09	6.21731e+09	4.20657e+09
PS(16:0/16:0)	PS	736.512	6.32853	M+H	3.60657e+06	2.05379e+07	2.30198e+07	2.68666e+07	3.42845e+07	6.63621e+07
PS(18:0/20:4)	PS	810.529	7.33307	M-H	3.05175e+07	2.24782e+07	4.82382e+07	4.77859e+07	4.93041e+07	7.08052e+07
PS(18:2/18:2)	PS	782.498	5.47187	M-H	2.5285e+07	5.33768e+06	1.53881e+07	2.64113e+07	3.36828e+07	2.40995e+07
PS(22:0/22:1)	PS	900.67	9.8766	M-H	9.17963e+08	7.12442e+08	6.05448e+08	5.56973e+08	5.36205e+08	3.83976e+08
PS(18:1/22:1)	PS	842.592	7.74453	M-H	1.51759e+10	1.67703e+10	1.3265e+10	1.53488e+10	1.45365e+10	1.56436e+10
PS(16:0/20:4)	PS	784.512	5.7686	M+H	9.0326e+06	7.87805e+06	1.12029e+07	1.13914e+07	8.1057e+06	7.64802e+06
PS(18:1/14:0)	PS	734.497	5.73873	M+H	3.24743e+07	2.62343e+07	7.08004e+06	9.3908e+06	1.19279e+07	1.79033e+07
PS(16:0/22:1)	PS	816.576	7.57127	M-H	1.49379e+10	1.66422e+10	1.35244e+10	1.50381e+10	1.41972e+10	1.44356e+10
PS(18:1/24:2)	PS	868.607	8.41133	M-H	1.82773e+08	2.33439e+08	1.53467e+08	3.11308e+08	3.25851e+08	3.09242e+08
PS(18:1/24:1)	PS	870.623	8.7254	M-H	7.27674e+08	1.59612e+09	1.31086e+09	5.29994e+08	5.34761e+08	5.62652e+08
PS(18:1/22:0)	PS	844.607	9.74727	M-H	1.23039e+08	1.16524e+08	1.08464e+08	6.546e+07	5.6812e+07	3.78972e+07
PS(26:3/22:1)	PS	950.686	9.76413	M-H	6.31445e+07	2.14505e+07	5.39793e+07	3.69005e+06	1.80933e+07	6.04298e+07
PI(16:0/18:1)	PI	835.534	6.08587	M-H	4.43266e+08	4.72418e+08	4.44303e+08	3.22959e+08	3.0875e+08	3.43927e+08
PI(16:0/18:2)	PI	833.519	5.40433	M-H	2.71646e+08	2.92494e+08	2.40471e+08	2.98243e+08	2.74322e+08	2.28876e+08
PI(18:0/18:1)	PI	863.566	6.95073	M-H	9.30683e+08	1.35453e+09	9.11533e+08	1.38412e+09	1.29189e+09	1.01082e+09
PI(18:0/18:2)	PI	861.55	6.30687	M-H	2.57139e+09	3.10713e+09	2.23292e+09	3.56572e+09	3.36459e+09	3.09709e+09
PI(18:1/18:2)	PI	859.534	5.57173	M-H	1.00583e+09	1.27951e+09	9.18888e+08	9.56867e+08	9.52988e+08	7.94547e+08
PI(18:2/18:2)	PI	857.519	4.8698	M-H	7.00413e+07	2.18282e+07	6.80107e+07	1.85349e+08	1.8749e+08	1.25831e+08
PI(18:0/20:3)	PI	887.566	6.7114	M-H	8.22817e+08	8.37909e+08	7.12644e+08	1.26667e+09	1.2396e+09	1.01343e+09
PI(18:0/20:4)	PI	885.55	6.27753	M-H	2.12778e+09	2.61281e+09	1.85435e+09	3.87174e+09	4.21643e+09	3.92939e+09
PI(18:1/20:4)	PI	883.534	5.55087	M-H	6.42905e+08	6.63629e+08	5.16326e+08	5.70716e+08	5.67518e+08	4.42195e+08
PI(18:0/22:4)	PI	913.581	6.82073	M-H	2.44598e+08	2.97733e+08	2.42061e+08	3.74371e+08	4.60237e+08	3.77583e+08
PI(18:1/14:0)	PI	807.503	5.146	M-H	4.84431e+07	4.93801e+07	4.95151e+07	1.48574e+07	1.20841e+07	2.65501e+07
PI(16:0/20:4)	PI	857.519	5.3736	M-H	6.51778e+07	9.07948e+07	6.66223e+07	1.09145e+08	8.5032e+07	8.10537e+07
PI(20:1/20:4)	PI	911.566	6.24327	M-H	4.13913e+08	2.71305e+08	1.85841e+08	3.05079e+08	3.37788e+08	2.92167e+08
PI(18:1/18:1)	PI	880.591	6.30527	M+NH4	4.4517e+08	5.44937e+08	6.68913e+08	5.65704e+08	5.63486e+08	5.3e+08
PI(18:0/20:2)	PI	889.581	7.0012	M-H	4.42888e+08	5.48305e+08	3.72107e+08	5.75737e+08	5.41469e+08	3.95808e+08
PI(16:1/18:2)	PI	831.503	4.68613	M-H	2.52587e+07	2.54852e+07	2.04526e+07	3.9466e+07	3.00731e+07	1.92155e+07
PI(20:3/18:2)	PI	883.534	5.08033	M-H	1.43504e+07	1.58326e+07	1.23334e+07	3.72101e+07	3.49805e+07	2.33381e+07
PI(18:1/20:3)	PI	885.55	5.69513	M-H	2.21297e+08	2.50783e+08	1.9174e+08	1.41382e+08	1.90539e+08	1.31938e+08
PI(18:0/22:2)	PI	917.612	7.91593	M-H	2.30606e+07	2.44748e+07	1.88792e+07	2.82562e+07	1.38236e+07	2.04011e+07
PI(18:3/18:2)	PI	855.503	4.22813	M-H	3.56033e+06	3.52847e+06	3.01423e+06	7.30006e+06	9.2019e+06	6.68467e+06
PI(20:3/20:4)	PI	907.534	5.0262	M-H	5.35794e+06	3.16651e+06	3.2635e+06	1.0039e+07	1.67245e+07	6.0671e+06
PI(20:1/20:3)	PI	932.622	6.81967	M+NH4	4.73623e+07	5.86846e+07	7.33619e+07	7.21072e+07	9.15057e+07	6.85529e+07
PI(22:1/18:2)	PI	915.597	5.44127	M-H	4.32116e+08	6.42098e+08	6.21928e+06	3.71018e+08	5.20673e+08	2.89345e+08
PG(18:1/18:1)	PG	792.575	6.3704	M+NH4	1.34021e+08	1.14434e+08	9.49678e+07	6.45254e+07	7.25363e+07	7.22482e+07
PG(16:0/18:1)	PG	766.559	6.21513	M+NH4	7.976e+07	1.15354e+08	1.81186e+08	8.90016e+07	1.11129e+08	1.31283e+08
PG(18:1/18:2)	PG	795.515	5.18053	M+Na	2.637e+07	1.5308e+07	2.47392e+07	3.28586e+07	3.7016e+07	2.28714e+07
PG(18:1/20:2)	PG	823.546	5.82987	M+Na	5.86964e+06	1.36106e+07	8.83978e+06	9.04944e+06	1.25669e+07	9.75835e+06
PG(18:1/22:4)	PG	847.546	5.7508	M+Na	8.71644e+06	3.38942e+06	4.4075e+06	7.96149e+06	1.15608e+07	7.99022e+06
PG(16:0/16:0)	PG	721.503	6.08347	M-H	1.42429e+07	2.23961e+07	1.70339e+07	1.02684e+07	1.65825e+07	2.03707e+07
PG(18:1/14:0)	PG	719.487	5.38747	M-H	4.44487e+07	5.82145e+07	4.73335e+07	3.09406e+07	4.61089e+07	7.46289e+07
PG(16:0/18:2)	PG	745.503	5.57333	M-H	8.84454e+07	1.09955e+08	8.01822e+07	1.08398e+08	1.17037e+08	1.09991e+08
PG(20:3/18:2)	PG	795.518	4.9026	M-H	1.04157e+08	3.43565e+07	4.89451e+07	1.59923e+08	3.04441e+08	2.03258e+08
PG(20:2/18:2)	PG	797.534	5.3386	M-H	2.08615e+08	1.51679e+08	8.18884e+07	2.99045e+08	3.33914e+08	2.2094e+08
PG(18:3/18:2)	PG	767.487	3.88333	M-H	2.96476e+07	2.41648e+07	9.79871e+06	6.89269e+07	1.03618e+08	2.83337e+07
PG(18:2/20:4)	PG	793.503	4.33033	M-H	3.16456e+07	1.83711e+07	2.13893e+07	1.15977e+08	1.35517e+08	1.02696e+08
PG(18:0/18:1)	PG	775.549	7.03127	M-H	4.56687e+08	5.68942e+08	4.36245e+08	3.4108e+08	3.34972e+08	1.99608e+08
PG(16:1/18:2)	PG	743.487	4.30727	M-H	2.74482e+07	1.7601e+07	1.21095e+07	5.62421e+07	6.01898e+07	3.57668e+07
PG(18:0/16:0)	PG	749.534	6.91853	M-H	9.31166e+06	1.73293e+07	4.86237e+06	1.44495e+07	2.15403e+07	1.87121e+07
PG(16:1/18:1)	PG	745.503	4.97607	M-H	7.86676e+07	1.02218e+08	6.615e+07	7.95217e+07	6.4068e+07	2.67569e+07
PG(20:1/18:1)	PG	801.565	6.61413	M-H	8.08768e+07	8.9112e+07	3.7179e+07	7.36225e+07	5.04601e+07	1.93222e+07
PG(18:1/20:4)	PG	814.559	4.93313	M+NH4	2.66313e+07	1.59227e+07	2.06971e+07	6.13929e+07	3.89775e+07	2.99301e+07
PG(16:0/14:0)	PG	693.471	5.20613	M-H	3.53576e+06	4.83685e+06	8.8571e+06	4.79811e+06	7.9519e+06	7.92579e+06
LPC(16:0)	LPC	554.346	1.81033	M+CH3COO	4.30679e+08	4.98592e+08	5.23515e+08	6.81798e+08	1.12836e+09	3.38151e+08
LPC(16:1)	LPC	552.331	1.5614	M+CH3COO	1.96e+08	1.37898e+08	1.60589e+08	4.25389e+07	1.00228e+08	8.87157e+07
LPC(18:0)	LPC	582.378	2.47993	M+CH3COO	1.38899e+08	6.92162e+07	1.61701e+08	1.40056e+08	1.63621e+08	1.23201e+08
LPC(18:1)	LPC	580.362	1.9298	M+CH3COO	1.55207e+09	1.01868e+09	1.11172e+09	6.16389e+08	5.33609e+08	5.50394e+08
LPC(18:2)	LPC	578.346	1.63593	M+CH3COO	3.55854e+08	4.23178e+08	4.89147e+08	8.8716e+08	1.26396e+09	6.09803e+08
LPC(14:0)	LPC	526.315	1.47807	M+CH3COO	2.34942e+07	3.88472e+07	6.57885e+07	6.22714e+07	6.77824e+07	7.4607e+07
LPC(18:3)	LPC	576.331	1.4492	M+CH3COO	1.67436e+07	2.35989e+07	1.97994e+07	2.36957e+07	4.27299e+07	1.84093e+07
LPC(20:4)	LPC	602.346	1.62393	M+CH3COO	1.6836e+07	2.25737e+07	1.70594e+07	4.16791e+07	5.38963e+07	2.37151e+07
LPC(22:4)	LPC	630.378	1.90273	M+CH3COO	8.67128e+06	1.27528e+07	1.32755e+07	2.11783e+07	4.70567e+07	2.55224e+07
LPC(20:3)	LPC	604.362	1.80707	M+CH3COO	1.5392e+07	2.3116e+07	1.66943e+07	3.74969e+07	5.55981e+07	2.67718e+07
LPC(26:2)	LPC	690.472	4.67867	M+CH3COO	5.23206e+06	6.34551e+06	1.04613e+06	1.00362e+07	8.43387e+06	1.14349e+06
LPC(24:1)	LPC	664.456	4.464	M+CH3COO	6.45163e+06	6.88456e+06	2.21663e+06	1.01278e+07	6.78422e+06	314944
LPC(26:1)	LPC	692.487	5.55253	M+CH3COO	6.69411e+06	7.48237e+06	1.26686e+06	1.02447e+07	6.97871e+06	351563
LPC(26:0)	LPC	636.496	5.87233	M+H	2.08737e+07	4.76067e+07	2.27075e+07	8.93835e+07	5.14994e+07	2.91288e+07
LPC(28:0)	LPC	664.528	6.88247	M+H	1.03033e+08	1.69955e+08	9.33025e+07	2.05117e+08	1.43816e+08	1.31312e+08
LPC(22:1)	LPC	578.418	3.43413	M+H	3.65103e+06	6.03336e+06	3.86782e+06	3.72221e+06	5.39457e+06	2.19985e+06
LPC(28:1)	LPC	662.512	6.79727	M+H	3.52338e+07	4.73886e+07	2.80491e+07	5.80864e+07	3.52622e+07	3.23131e+07
LPC(38:2)	LPC	822.635	9.80147	M+Na	2.58149e+08	4.50245e+08	1.98837e+08	4.36496e+08	1.64813e+08	1.62701e+08
LPC(36:1)	LPC	796.619	9.58087	M+Na	1.94266e+08	3.31924e+08	1.87152e+08	2.76361e+08	1.62198e+08	1.34991e+08
LPC(28:2)	LPC	660.496	5.33433	M+H	3.21971e+06	6.50357e+06	2.79075e+06	9.19634e+06	6.66168e+06	3.45551e+06
LPC(20:0)	LPC	552.402	3.33967	M+H	1.73742e+06	2.38061e+06	1.25293e+06	3.14859e+06	2.78653e+06	1.98264e+06
LPC(24:0)	LPC	608.465	5.57367	M+H	2.47128e+06	4.02975e+06	773794	3.96334e+06	2.92592e+06	868098
LPC(36:2)	LPC	794.603	8.8962	M+Na	5.6811e+08	8.28571e+08	5.57158e+08	3.67213e+08	3.75267e+08	4.1954e+08
LPC(22:5)	LPC	570.355	2.10807	M+H	4.36259e+06	6.79432e+06	5.9002e+06	3.95126e+06	1.12407e+07	5.53686e+06
LPC(38:1)	LPC	824.65	10.3136	M+Na	5.66468e+07	9.64568e+07	4.7601e+07	8.06491e+07	6.82624e+07	4.16726e+07
LPC(34:1)	LPC	768.588	8.8044	M+Na	1.19895e+09	1.83395e+09	1.1519e+09	7.01254e+08	8.10274e+08	7.71926e+08
LPC(22:2)	LPC	576.402	2.7322	M+H	2.79271e+06	8.29543e+06	3.13787e+06	5.2834e+06	8.99566e+06	6.63818e+06
LPC(24:2)	LPC	604.434	3.67033	M+H	1.28259e+06	4.6265e+06	1.0737e+06	3.32853e+06	3.5943e+06	985662
LPC(34:0)	LPC	770.603	9.5128	M+Na	1.44749e+08	3.03425e+08	1.48801e+08	3.5708e+08	3.385e+08	2.57653e+08
LPC(38:3)	LPC	820.619	9.4296	M+Na	5.32171e+07	9.57911e+07	5.17054e+07	2.92834e+07	4.60716e+07	6.52958e+07
LPC(22:3)	LPC	574.387	2.23133	M+H	3.09491e+06	1.36455e+07	3.51159e+06	5.66537e+06	1.00364e+07	7.88666e+06
LPC(18:4)	LPC	516.308	1.56793	M+H	1.18263e+07	3.00733e+07	1.51838e+07	1.3467e+07	2.47904e+07	1.1412e+07
LPC(22:0)	LPC	580.434	4.41433	M+H	448565	870660	179109	1.62515e+06	1.11527e+06	452590
LPC(34:2)	LPC	766.572	8.76027	M+Na	9.41149e+07	1.15838e+08	1.04086e+08	5.37887e+07	6.27542e+07	9.02221e+07
LPC(36:4)	LPC	790.572	8.10973	M+Na	7.27349e+07	7.25253e+07	5.99892e+07	3.61926e+07	4.09144e+07	5.36703e+07
LPC(38:5)	LPC	794.606	8.89053	M+H	4.45576e+08	8.28571e+08	4.4235e+08	3.67213e+08	3.75267e+08	4.1954e+08
LPE(18:0)	LPE	480.31	2.568	M-H	1.98814e+08	1.95548e+08	1.64342e+08	3.3194e+08	2.38925e+08	1.97147e+08
LPE(18:1)	LPE	478.294	2.00133	M-H	3.38009e+08	5.39901e+08	3.67251e+08	1.79644e+08	2.27777e+08	1.64313e+08
LPE(18:2)	LPE	476.278	1.6822	M-H	4.87397e+07	6.33993e+07	8.05421e+07	2.55962e+08	1.2862e+08	2.28532e+08
LPE(22:4)	LPE	528.31	1.96413	M-H	1.27135e+07	2.76493e+07	3.02189e+07	7.5308e+07	4.1226e+07	4.22112e+07
LPE(24:1)	LPE	562.388	4.58293	M-H	1.65633e+07	9.6282e+06	8.53387e+06	4.52902e+06	5.97713e+06	2.31912e+06
LPE(24:0)	LPE	564.403	5.74487	M-H	2.0533e+07	1.60543e+06	2.85953e+06	1.05307e+07	4.54207e+06	2.93419e+06
LPE(20:2)	LPE	504.31	2.14007	M-H	9.50411e+06	6.91303e+06	7.75231e+06	3.85916e+07	1.10844e+07	2.52065e+07
LPE(22:1)	LPE	536.371	3.5416	M+H	3.85003e+06	2.69974e+06	4.57928e+06	4.27701e+06	2.56166e+06	3.31065e+06
LPE(20:0)	LPE	510.355	3.4544	M+H	1.65865e+06	1.17383e+06	1.83682e+06	2.36942e+06	1.72922e+06	1.82185e+06
LPE(22:0)	LPE	538.387	4.5406	M+H	2.06198e+06	915435	2.20014e+06	2.78049e+06	1.68253e+06	1.73928e+06
LPE(20:4)	LPE	502.293	1.66553	M+H	1.09065e+07	1.72301e+07	3.95516e+07	3.96883e+07	2.29073e+07	3.8497e+07
LPE(20:1)	LPE	506.325	2.54633	M-H	1.30536e+07	1.32477e+07	7.8129e+06	1.22217e+06	1.6984e+06	123376
LPE(22:5)	LPE	528.308	1.69767	M+H	1.11016e+06	2.52541e+06	4.66235e+06	1.51745e+07	3.46485e+06	6.5054e+06
LPE(16:1)	LPE	450.263	1.5992	M-H	1.41968e+07	2.462e+07	1.58415e+07	6.76578e+06	7.38553e+06	1.21719e+07
LPE(20:3)	LPE	504.308	1.858	M+H	4.0744e+06	4.1651e+06	1.48756e+07	1.32215e+07	6.71897e+06	1.34045e+07
CL(18:2/16:1/18:2/18:2)	CL	1421.95	11.5029	M-H	1.2931e+08	1.37907e+08	1.16156e+08	2.76216e+08	2.91e+08	2.28157e+08
CL(18:2/18:1/18:1/18:2)	CL	1452	12.4933	M-H	1.60565e+09	1.42135e+09	1.08074e+09	5.8051e+08	2.89029e+09	6.13104e+08
CL(18:2/18:2/18:2/18:1)	CL	1449.98	11.9635	M-H	9.41011e+08	1.29115e+09	7.75214e+08	1.79234e+09	1.41818e+09	1.64734e+09
CL(20:5/18:2/18:2/18:2)	CL	1469.95	11.5494	M-H	1.22142e+08	1.14765e+08	1.02671e+08	2.20672e+08	2.01425e+08	1.68968e+08
CL(18:2/16:1/16:1/18:2)	CL	1395.93	11.4506	M-H	2.31306e+07	3.72113e+07	3.32733e+07	4.08466e+07	4.71849e+07	2.68036e+07
CL(18:2/18:1/16:1/18:1)	CL	1425.98	12.4852	M-H	1.74035e+08	5.60803e+08	3.76309e+08	5.19262e+08	6.63813e+07	4.73515e+08
CL(18:2/16:1/18:2/18:1)	CL	1423.96	11.9244	M-H	3.88295e+08	4.77156e+08	2.68639e+08	4.7535e+08	6.15782e+08	3.29214e+08
CL(18:2/16:1/16:1/18:1)	CL	1397.95	11.879	M-H	1.19853e+08	1.27825e+08	8.77301e+07	5.93093e+07	1.23793e+08	1.14363e+08
CL(20:5/16:1/18:2/18:2)	CL	1443.93	11.5107	M-H	2.85134e+07	2.84864e+07	1.80668e+07	5.71798e+07	5.16318e+07	4.56937e+07
CL(18:2/18:2/22:5/18:2)	CL	1497.98	12.037	M-H	2.10263e+07	3.40133e+07	3.19703e+07	6.34759e+07	7.01142e+07	4.54538e+07
CL(18:2/18:1/18:1/16:0)	CL	1428	13.3059	M-H	6.64944e+08	1.19496e+08	6.68075e+07	3.51209e+08	8.41296e+08	5.57913e+08
CL(18:2/20:4/18:1/18:1)	CL	1476	13.3201	M-H	1.90199e+08	8.96777e+07	1.38398e+08	5.86882e+07	1.56757e+08	7.9006e+07
CL(18:2/18:2/18:1/18:1)	CL	1452	13.6227	M-H	6.73965e+08	4.94955e+08	3.86182e+08	2.28205e+08	4.55388e+08	4.35347e+08
CL(18:2/16:0/18:2/18:1)	CL	1425.98	14.1813	M-H	3.44841e+08	2.66125e+08	2.36785e+08	8.71563e+07	1.10123e+08	1.80636e+08
CL(18:3/18:2/18:2/18:2)	CL	1445.95	11.2585	M-H	1.69433e+07	4.0026e+07	2.22744e+07	1.01398e+08	3.63645e+07	5.19872e+07
CL(20:5/18:2/16:1/18:1)	CL	1445.95	11.9605	M-H	1.44319e+08	9.60154e+07	1.12591e+08	1.23494e+08	1.32903e+08	1.09187e+08
CL(18:2/18:2/16:1/18:1)	CL	1423.96	12.9466	M-H	2.47342e+08	1.32101e+08	7.6026e+07	5.52748e+07	1.35735e+08	5.51533e+07
CL(18:1/18:0/18:1/18:1)	CL	1458.04	14.7397	M-H	1.78407e+08	9.85505e+07	7.7048e+07	4.36079e+07	1.40299e+08	1.32228e+08
CL(18:2/18:1/18:1/18:1)	CL	1454.01	12.9511	M-H	1.50927e+09	1.35549e+09	1.12981e+09	1.25544e+09	1.82417e+09	1.22176e+09
CL(18:2/18:1/18:2/18:1)	CL	1452	15.6243	M-H	8.67489e+07	4.61411e+07	3.55706e+07	4.5302e+07	7.70793e+07	8.24527e+07
CL(18:2/16:1/18:1/22:0)	CL	1484.06	7.9248	M-H	1.70391e+07	2.0605e+07	1.37677e+07	3.75897e+07	3.05938e+07	2.19106e+07
CL(18:1/18:1/18:1/18:1)	CL	1456.03	14.3186	M-H	2.56082e+08	7.34795e+07	5.72124e+07	1.03412e+08	1.57502e+08	1.60062e+08
TG(16:0/14:0/14:0)	TG	768.708	12.5626	M+NH4	3.2427e+07	2.81281e+07	2.17073e+07	4.31539e+07	5.77605e+07	4.60308e+07
TG(16:0/14:0/16:0)	TG	796.739	12.9729	M+NH4	1.06668e+08	1.0477e+08	8.55436e+07	1.45588e+08	1.6793e+08	1.48809e+08
TG(18:1/14:0/14:0)	TG	794.723	12.6214	M+NH4	2.51066e+08	2.73396e+08	2.55366e+08	1.68992e+08	1.20153e+08	9.13974e+07
TG(16:0/16:0/16:0)	TG	824.77	13.3495	M+NH4	5.99565e+08	1.01207e+09	1.02506e+09	6.29986e+08	8.16869e+08	3.20225e+08
TG(16:0/14:0/18:1)	TG	822.755	13.0193	M+NH4	4.69554e+08	3.89821e+08	3.44963e+08	7.80466e+08	8.8545e+08	8.68552e+08
TG(16:0/14:0/18:2)	TG	820.739	12.6652	M+NH4	3.50768e+08	2.73484e+08	2.44601e+08	6.89836e+08	7.98561e+08	7.75428e+08
TG(18:0/16:0/16:0)	TG	852.801	13.7092	M+NH4	9.42657e+08	1.69772e+09	1.73807e+09	9.8274e+08	1.23164e+09	3.62755e+08
TG(16:0/16:0/18:1)	TG	850.786	13.3924	M+NH4	6.34141e+08	6.9841e+08	6.69562e+08	1.32325e+09	1.65367e+09	1.71922e+09
TG(18:0/16:0/18:0)	TG	880.833	14.0403	M+NH4	5.47668e+08	1.01998e+09	1.00113e+09	5.95761e+08	7.51241e+08	2.23229e+08
TG(18:0/16:0/18:1)	TG	878.817	13.7447	M+NH4	3.34886e+08	4.05466e+08	3.71565e+08	1.17691e+09	1.67281e+09	1.71156e+09
TG(16:0/18:1/18:1)	TG	876.801	13.4326	M+NH4	1.41027e+09	1.4988e+09	1.40505e+09	3.40432e+09	4.26167e+09	4.39984e+09
TG(16:0/18:1/18:2)	TG	874.786	13.1065	M+NH4	1.58799e+09	1.59262e+09	1.37569e+09	3.97728e+09	4.95425e+09	5.1707e+09
TG(16:0/18:2/18:2)	TG	872.77	12.7654	M+NH4	8.61465e+08	8.06104e+08	6.81909e+08	2.60082e+09	3.31167e+09	2.84575e+09
TG(16:1/18:2/18:2)	TG	870.755	12.4194	M+NH4	1.71438e+08	1.58098e+08	1.3587e+08	6.41218e+08	8.27136e+08	7.95704e+08
TG(18:0/18:0/18:0)	TG	908.864	14.3499	M+NH4	1.18842e+08	2.08766e+08	1.98266e+08	1.34372e+08	1.60288e+08	4.51827e+07
TG(18:1/18:1/18:1)	TG	902.817	13.4693	M+NH4	4.80113e+09	6.14442e+09	6.47172e+09	1.7868e+09	1.88648e+09	1.85543e+09
TG(18:1/18:1/18:2)	TG	900.801	13.1507	M+NH4	5.37917e+09	7.32516e+09	7.55167e+09	1.89859e+09	1.97229e+09	1.88883e+09
TG(18:1/18:2/18:2)	TG	898.786	12.8107	M+NH4	8.28407e+08	8.66777e+08	7.51243e+08	2.9006e+09	3.1833e+09	4.05654e+09
TG(18:2/18:2/18:2)	TG	896.77	12.4545	M+NH4	1.84165e+08	1.90731e+08	1.61848e+08	8.46438e+08	1.69296e+09	1.25756e+09
TG(20:1/18:1/18:1)	TG	930.848	13.8024	M+NH4	9.69781e+08	8.80618e+08	8.50816e+08	2.33558e+09	2.92632e+09	3.01006e+09
TG(18:1/18:1/20:2)	TG	928.833	13.4953	M+NH4	3.49189e+09	4.77995e+09	4.98827e+09	1.31074e+09	1.35614e+09	1.36481e+09
TG(18:1/18:2/20:2)	TG	926.817	13.1869	M+NH4	4.12304e+08	4.49812e+08	7.46285e+08	3.02846e+09	2.85649e+09	2.89092e+09
TG(18:1/18:2/20:4)	TG	922.786	12.7017	M+NH4	3.09114e+08	3.04365e+08	2.39184e+08	9.98864e+08	1.83209e+09	1.48314e+09
TG(18:2/18:2/20:4)	TG	920.77	12.3411	M+NH4	9.01321e+07	9.94172e+07	8.74161e+07	3.19906e+08	4.84714e+08	5.24848e+08
TG(20:1/18:1/20:2)	TG	956.864	13.8246	M+NH4	6.17392e+08	5.36813e+08	5.14463e+08	1.44492e+09	1.81899e+09	1.85393e+09
TG(18:1/18:2/22:2)	TG	954.848	13.5185	M+NH4	5.60801e+08	5.4794e+08	5.24541e+08	1.54083e+09	2.37257e+09	2.48006e+09
TG(18:1/18:1/24:1)	TG	986.911	14.4163	M+NH4	6.36255e+08	4.79321e+08	4.52183e+08	3.57965e+08	2.15064e+08	1.62514e+08
TG(16:0/16:1/18:1)	TG	848.77	13.064	M+NH4	9.94276e+08	9.1347e+08	8.25234e+08	2.08529e+09	2.39628e+09	2.50595e+09
TG(16:1/16:1/18:1)	TG	846.755	12.7147	M+NH4	6.05216e+08	4.37396e+08	4.31319e+08	1.48294e+09	1.53532e+09	1.58501e+09
TG(20:2/18:2/18:2)	TG	924.801	12.8623	M+NH4	9.99446e+08	3.79127e+08	3.98161e+08	2.91911e+09	2.35704e+09	5.81989e+09
TG(18:0/16:0/20:1)	TG	906.848	14.0691	M+NH4	1.15508e+08	1.29616e+08	1.05859e+08	4.82632e+08	6.76949e+08	6.73013e+08
TG(22:4/18:2/18:2)	TG	948.801	12.6583	M+NH4	1.13765e+08	1.14661e+08	9.6713e+07	4.14646e+08	6.5412e+08	7.86935e+08
TG(14:0/18:2/18:2)	TG	844.739	12.3431	M+NH4	1.44433e+08	1.07882e+08	1.35612e+08	4.51122e+08	5.30609e+08	5.31204e+08
TG(26:2/18:1/18:2)	TG	1010.91	14.1753	M+NH4	2.41165e+08	1.65561e+08	1.25322e+08	5.20551e+08	4.02365e+08	3.941e+08
TG(16:0/18:1/20:1)	TG	904.833	13.7753	M+NH4	8.26005e+08	7.94912e+08	7.4492e+08	2.41209e+09	3.13029e+09	3.17877e+09
TG(16:0/18:1/22:1)	TG	932.864	14.0903	M+NH4	3.70704e+08	2.82186e+08	2.40333e+08	8.92598e+08	1.05259e+09	1.07034e+09
TG(14:0/14:0/18:2)	TG	792.708	12.2324	M+NH4	7.91948e+07	6.41587e+07	4.01877e+07	1.34674e+08	1.46933e+08	1.42631e+08
TG(18:1/18:2/24:2)	TG	982.88	13.8783	M+NH4	3.13763e+08	2.52566e+08	2.26815e+08	7.57271e+08	8.84001e+08	8.87623e+08
TG(20:1/18:1/20:1)	TG	958.88	14.1185	M+NH4	5.0376e+08	3.61744e+08	3.23455e+08	9.86825e+08	1.03013e+09	1.04277e+09
TG(18:1/18:1/24:2)	TG	984.895	14.1498	M+NH4	4.12317e+08	2.71754e+08	2.2977e+08	8.46087e+08	7.50665e+08	7.51932e+08
TG(26:1/18:1/18:1)	TG	1014.94	14.7021	M+NH4	2.13251e+08	1.12794e+08	7.61014e+07	3.01507e+08	1.86853e+08	1.70058e+08
TG(18:0/16:0/24:1)	TG	962.911	14.6896	M+NH4	6.46708e+07	3.3574e+07	2.06787e+07	1.04044e+08	9.23557e+07	8.01887e+07
TG(18:3/18:2/18:2)	TG	894.755	12.0812	M+NH4	2.21238e+07	2.73194e+07	2.11961e+07	9.93925e+07	1.11527e+08	1.18995e+08
TG(18:1/18:2/22:4)	TG	950.817	12.9911	M+NH4	3.57118e+08	3.78553e+08	3.20025e+08	1.03555e+09	1.90929e+09	2.09173e+09
TG(14:0/14:0/14:0)	TG	740.676	12.1164	M+NH4	9.60847e+06	7.00037e+06	5.56956e+06	9.43344e+06	1.11915e+07	1.02399e+07
TG(16:0/18:1/24:1)	TG	960.895	14.3935	M+NH4	2.45329e+08	1.4709e+08	1.07077e+08	4.45309e+08	4.03667e+08	3.90684e+08
TG(16:0/16:0/24:1)	TG	934.88	14.3758	M+NH4	7.94896e+07	5.16819e+07	3.56585e+07	1.66665e+08	1.87359e+08	1.94293e+08
TG(20:3/18:2/18:2)	TG	922.786	12.3455	M+NH4	4.42635e+07	7.86733e+06	1.15484e+07	5.03906e+07	8.09193e+07	1.65345e+08
TG(26:2/18:2/18:2)	TG	1008.9	13.9019	M+NH4	1.18752e+08	1.08912e+08	7.63332e+07	3.43054e+08	3.04093e+08	3.20758e+08
TG(20:2/18:2/22:4)	TG	976.833	13.0125	M+NH4	9.91165e+07	1.12411e+08	9.3058e+07	2.13189e+08	3.94834e+08	4.93271e+08
TG(18:1/12:0/18:2)	TG	818.723	12.2992	M+NH4	1.2343e+08	9.3911e+07	8.56894e+07	2.86292e+08	3.06344e+08	2.37605e+08
TG(26:1/16:0/18:1)	TG	988.927	14.6787	M+NH4	1.72711e+08	9.07241e+07	5.83606e+07	2.64847e+08	1.92733e+08	1.74118e+08
TG(26:1/18:1/18:2)	TG	1012.93	14.4443	M+NH4	2.88477e+08	1.70569e+08	1.27093e+08	5.14498e+08	3.35531e+08	3.17085e+08
TG(26:0/16:0/18:1)	TG	990.942	14.9712	M+NH4	3.24966e+07	1.93148e+07	1.04214e+07	5.19742e+07	4.20256e+07	3.58822e+07
TG(26:1/18:1/20:1)	TG	1042.97	14.9647	M+NH4	8.64861e+07	4.23592e+07	2.60838e+07	9.26251e+07	5.61253e+07	4.71552e+07
TG(26:1/16:0/20:1)	TG	1016.96	14.9565	M+NH4	7.67828e+07	4.33761e+07	2.6701e+07	1.08365e+08	7.22453e+07	6.32418e+07
TG(16:1/18:2/18:3)	TG	868.739	12.0682	M+NH4	4.97703e+07	2.65493e+07	1.98453e+07	7.40842e+07	1.20841e+08	1.18046e+08
TG(26:1/18:1/20:2)	TG	1040.96	14.7144	M+NH4	1.18619e+08	6.20957e+07	4.43124e+07	1.60278e+08	9.62036e+07	8.6469e+07
TG(20:2/18:2/20:2)	TG	952.833	13.3063	M+NH4	3.96774e+08	4.2519e+08	3.92766e+08	1.41501e+09	2.21268e+09	2.24508e+09
TG(18:1/12:0/14:0)	TG	766.692	12.2004	M+NH4	3.60266e+07	2.97277e+07	2.83862e+07	4.48889e+07	4.80289e+07	3.74053e+07
TG(12:0/18:2/18:2)	TG	816.708	11.9107	M+NH4	2.46157e+07	1.2664e+07	1.77923e+07	6.65248e+07	6.70617e+07	3.60412e+07
TG(20:1/18:2/22:4)	TG	978.848	13.3347	M+NH4	1.3992e+08	1.43909e+08	1.30203e+08	4.29189e+08	8.62955e+08	8.33103e+08
TG(18:1/14:0/20:5)	TG	851.712	12.7139	M+H	2.44332e+08	2.17999e+08	2.08276e+08	4.11534e+08	5.11154e+08	4.84604e+08
TG(22:5/18:2/18:2)	TG	946.786	12.3123	M+NH4	2.15597e+07	1.69276e+07	1.3494e+07	8.11308e+07	1.14291e+08	1.15857e+08
TG(26:2/18:1/20:2)	TG	1038.94	14.4557	M+NH4	1.06609e+08	5.71878e+07	3.86974e+07	2.08227e+08	1.10655e+08	1.09947e+08
TG(18:1/24:1/24:1)	TG	1071	15.2186	M+NH4	4.88766e+07	2.24346e+07	1.33303e+07	3.61971e+07	2.27694e+07	1.87217e+07
TG(26:2/18:2/20:2)	TG	1036.93	14.1831	M+NH4	8.89615e+07	6.2633e+07	3.66701e+07	1.70877e+08	1.30972e+08	1.53967e+08
TG(20:2/20:2/20:2)	TG	980.864	13.6052	M+NH4	1.94085e+08	1.93787e+08	1.77872e+08	5.19506e+08	8.07647e+08	8.9909e+08
TG(22:1/18:2/22:4)	TG	1006.88	13.6563	M+NH4	7.70471e+07	7.89764e+07	5.39792e+07	1.84777e+08	2.80377e+08	2.70019e+08
TG(26:2/18:1/24:1)	TG	1097.02	15.2233	M+NH4	3.82929e+07	1.78337e+07	1.05647e+07	2.92041e+07	1.6807e+07	1.4295e+07
TG(20:1/18:1/20:4)	TG	935.806	13.8056	M+H	3.12303e+08	3.10503e+08	3.13202e+08	4.80457e+08	6.49716e+08	6.89451e+08
TG(20:2/20:2/22:4)	TG	1004.86	13.4065	M+NH4	3.53707e+07	4.00152e+07	3.95559e+07	9.97855e+07	2.29282e+08	2.15981e+08
TG(24:1/18:2/24:1)	TG	1068.99	14.9786	M+NH4	5.70668e+07	2.86539e+07	1.72747e+07	5.71186e+07	3.11111e+07	2.74771e+07
TG(16:0/18:2/20:5)	TG	877.728	12.7759	M+H	3.41587e+08	2.70701e+07	2.9688e+08	6.43387e+08	8.43799e+08	8.70169e+08
TG(16:0/14:0/20:5)	TG	825.697	12.6638	M+H	1.40577e+08	1.15993e+08	1.02662e+08	1.99555e+08	2.54982e+08	2.19513e+08
TG(18:4/16:0/18:1)	TG	853.728	13.06	M+H	3.11335e+08	3.40393e+08	3.13673e+08	4.21944e+08	4.91495e+08	5.16453e+08
TG(16:0/18:1/20:4)	TG	881.759	13.4284	M+H	4.05461e+08	4.91696e+08	4.74507e+08	5.49558e+08	6.89131e+08	7.71337e+08
TG(20:0/18:1/20:4)	TG	937.822	14.0907	M+H	1.2359e+08	1.04385e+08	8.8633e+07	2.37304e+08	2.9944e+08	3.30332e+08
TG(18:1/20:2/20:5)	TG	931.775	13.1789	M+H	2.49258e+08	3.48367e+08	2.95199e+08	6.94612e+08	7.97228e+08	8.06017e+08
TG(18:1/22:4/22:4)	TG	1002.85	13.1476	M+NH4	1.944e+07	2.01533e+07	1.48106e+07	5.17495e+07	1.13197e+08	1.15341e+08
TG(12:0/14:0/18:2)	TG	764.676	11.7915	M+NH4	1.22148e+07	6.26265e+06	5.78476e+06	2.16852e+07	2.01107e+07	1.97853e+07
TG(18:0/16:0/22:0)	TG	936.895	14.6743	M+NH4	1.10695e+07	1.02728e+07	7.56384e+06	1.70907e+07	1.73987e+07	1.45104e+07
TG(16:0/20:4/24:1)	TG	965.853	14.3943	M+H	9.26866e+07	5.82389e+07	4.11441e+07	1.41479e+08	1.41894e+08	1.45518e+08
TG(16:0/24:1/24:1)	TG	1044.99	15.2178	M+NH4	3.6707e+07	1.67005e+07	9.79304e+06	3.06193e+07	2.31698e+07	1.87777e+07
TG(14:0/14:0/20:5)	TG	797.665	12.234	M+H	3.76096e+07	1.95882e+07	1.8971e+07	6.0363e+07	6.9498e+07	4.99347e+07
TG(16:0/18:1/18:3)	TG	855.744	13.3895	M+H	2.05232e+08	2.69336e+08	2.55553e+08	2.73852e+08	3.41693e+08	3.58257e+08
TG(14:0/18:2/20:5)	TG	849.697	12.3415	M+H	5.88251e+07	4.96812e+07	6.26814e+07	2.14311e+08	1.97622e+08	2.65817e+08
TG(18:0/16:0/20:4)	TG	883.775	13.7425	M+H	1.05389e+08	1.47189e+08	1.36353e+08	2.68346e+08	3.8622e+08	4.23516e+08
TG(16:1/20:4/20:5)	TG	899.712	12.0799	M+H	1.0739e+07	1.05861e+07	9.35812e+06	4.42936e+07	5.07602e+07	5.28799e+07
TG(22:5/18:2/20:4)	TG	953.759	12.6514	M+H	4.42446e+07	5.29611e+07	4.33097e+07	1.06525e+08	2.05573e+08	2.17318e+08
TG(20:4/20:4/20:4)	TG	951.744	12.3357	M+H	5.48542e+06	1.05137e+07	2.17329e+07	3.76767e+07	3.93188e+07	6.80638e+07
TG(28:4/16:0/16:0)	TG	967.869	14.686	M+H	2.18414e+07	1.31059e+07	7.41117e+06	3.56078e+07	3.47698e+07	3.31002e+07
TG(18:1/20:3/22:4)	TG	959.806	13.5281	M+H	1.74488e+08	1.96017e+08	1.91397e+08	3.35242e+08	5.14815e+08	5.68113e+08
TG(18:1/20:5/24:1)	TG	989.853	14.1518	M+H	1.47382e+08	1.09079e+08	8.67126e+07	2.42282e+08	2.31938e+08	2.4728e+08
TG(26:4/18:1/20:1)	TG	1019.9	14.7008	M+H	8.03166e+07	4.35585e+07	2.93418e+07	1.06028e+08	7.2234e+07	6.75526e+07
TG(16:1/22:4/22:4)	TG	974.817	12.8619	M+NH4	4.77193e+07	5.04528e+07	4.43948e+07	1.45656e+08	3.47818e+08	3.80701e+08
TG(26:1/18:1/24:1)	TG	1099.04	15.4559	M+NH4	3.28371e+07	1.37379e+07	7.63497e+06	2.05339e+07	1.2482e+07	9.46588e+06
TG(16:1/12:0/18:2)	TG	790.692	11.8462	M+NH4	1.18902e+07	1.24852e+07	1.3032e+07	2.59627e+07	3.55483e+07	2.38494e+07
TG(12:0/18:2/20:4)	TG	823.681	12.2965	M+H	4.23246e+07	4.24004e+07	3.80767e+07	1.07548e+08	1.26264e+08	1.22733e+08
TG(18:0/16:0/24:0)	TG	964.927	14.9511	M+NH4	5.24414e+06	3.9101e+06	2.19697e+06	8.84404e+06	8.53325e+06	7.48786e+06
TG(18:2/20:4/20:4)	TG	944.77	12.1929	M+NH4	6.54371e+06	1.42194e+07	1.1236e+07	4.4209e+07	4.77926e+07	6.75959e+07
TG(16:0/18:3/20:5)	TG	875.712	12.4279	M+H	8.49902e+07	6.67087e+07	6.11656e+07	2.53616e+08	4.18825e+08	3.35521e+08
TG(16:0/20:3/20:4)	TG	905.759	13.1515	M+H	5.95021e+08	7.09666e+08	7.1341e+08	9.28425e+08	1.28737e+09	1.37844e+09
TG(18:1/20:2/20:4)	TG	933.791	13.5014	M+H	3.67699e+08	4.58222e+08	4.71413e+08	5.91896e+08	8.53542e+08	9.08293e+08
TG(24:4/18:1/18:1)	TG	963.838	14.1194	M+H	1.72124e+08	1.34639e+08	1.16738e+08	2.79315e+08	3.09332e+08	3.28492e+08
TG(22:4/20:4/20:4)	TG	979.775	12.8763	M+H	1.79588e+07	1.68632e+07	1.33284e+07	1.58211e+07	7.76669e+07	1.12573e+08
TG(26:1/18:1/18:3)	TG	993.884	14.6801	M+H	6.18419e+07	3.40812e+07	2.15972e+07	8.9474e+07	6.99274e+07	6.83116e+07
TG(18:1/20:4/24:1)	TG	991.869	14.4167	M+H	1.28519e+08	8.24963e+07	6.20301e+07	2.03465e+08	1.67181e+08	1.66496e+08
TG(18:2/14:1/18:2)	TG	842.723	11.9919	M+NH4	3.43701e+07	2.54939e+07	2.39056e+07	9.65579e+07	1.12319e+08	1.21078e+08
TG(26:1/18:2/22:2)	TG	1066.97	14.7352	M+NH4	4.13895e+07	2.323e+07	1.44884e+07	5.94434e+07	3.49444e+07	3.05807e+07
TG(26:2/18:2/24:2)	TG	1092.99	14.7593	M+NH4	1.32593e+07	8.2572e+06	4.51677e+06	1.99082e+07	1.19876e+07	9.94211e+06
TG(18:4/14:0/16:0)	TG	799.681	12.6205	M+H	7.37793e+07	5.94954e+07	5.44984e+07	8.00692e+07	9.83586e+07	8.78924e+07
TG(16:2/18:2/20:5)	TG	873.697	12.0658	M+H	1.68487e+07	1.41485e+07	8.63086e+06	3.45589e+07	4.71801e+07	3.97045e+07
TG(25:1/18:2/18:2)	TG	996.895	14.0363	M+NH4	1.76184e+07	1.55801e+07	1.30058e+07	4.78437e+07	4.85788e+07	4.14087e+07
TG(26:1/20:2/20:4)	TG	1045.92	14.7141	M+H	4.58449e+07	2.57291e+07	1.66126e+07	5.93055e+07	3.77709e+07	3.61481e+07
TG(26:2/18:2/24:1)	TG	1095	14.9926	M+NH4	2.91646e+07	1.36282e+07	8.28413e+06	2.89173e+07	1.67849e+07	1.5054e+07
TG(26:1/18:1/22:4)	TG	1064.96	14.5123	M+NH4	2.73946e+07	1.83082e+07	1.08773e+07	5.84888e+07	3.69026e+07	3.16416e+07
TG(18:0/18:3/20:1)	TG	911.806	14.0681	M+H	4.72786e+07	5.29023e+07	4.36187e+07	1.44225e+08	2.15094e+08	2.35212e+08
TG(16:0/18:1/22:4)	TG	909.791	13.7737	M+H	2.55831e+08	2.79326e+08	2.67974e+08	4.78335e+08	6.55458e+08	7.08129e+08
TG(18:0/20:1/20:3)	TG	939.838	14.3755	M+H	2.88511e+07	1.76275e+07	1.33599e+07	5.58931e+07	6.57877e+07	7.03331e+07
TG(18:1/18:2/24:7)	TG	955.775	12.9909	M+H	9.81951e+07	9.96323e+07	1.09315e+08	1.66452e+08	2.83533e+08	3.32777e+08
TG(26:3/18:2/20:2)	TG	1034.91	14.0128	M+NH4	4.04212e+07	3.15101e+07	2.20584e+07	1.06112e+08	9.18255e+07	8.37083e+07
TG(26:0/16:0/20:1)	TG	1018.97	15.2201	M+NH4	1.36408e+07	7.58334e+06	4.08964e+06	1.66105e+07	1.28395e+07	1.0524e+07
TG(22:4/18:2/24:2)	TG	1032.9	13.7386	M+NH4	2.37604e+07	1.98265e+07	1.50514e+07	5.29308e+07	7.60172e+07	6.64177e+07
TG(14:0/14:0/18:3)	TG	773.665	12.5621	M+H	1.90367e+07	1.47401e+07	1.21799e+07	2.0015e+07	2.25902e+07	1.98451e+07
TG(16:0/14:0/18:3)	TG	801.697	12.9711	M+H	3.99568e+07	4.46768e+07	3.88171e+07	3.97185e+07	4.3201e+07	3.92896e+07
TG(16:0/16:0/18:3)	TG	829.728	13.3494	M+H	1.99615e+08	3.5996e+08	3.72007e+08	1.45027e+08	1.87621e+08	7.28694e+07
TG(16:0/18:1/20:5)	TG	879.744	13.1038	M+H	5.05543e+08	5.87394e+08	5.504e+08	7.19725e+08	9.31383e+08	9.77785e+08
TG(16:0/18:1/22:5)	TG	907.775	13.4689	M+H	4.55233e+08	5.97199e+08	5.64422e+08	7.60273e+08	9.35252e+08	9.98597e+08
TG(16:0/20:4/20:4)	TG	903.744	12.9921	M+H	9.10376e+07	1.11224e+08	9.19249e+07	1.67494e+08	1.28002e+09	2.15562e+08
TG(20:5/18:2/18:2)	TG	901.728	12.4548	M+H	8.82378e+07	8.6127e+07	7.28174e+07	3.20607e+08	4.34216e+08	4.84047e+08
TG(20:3/18:2/20:5)	TG	927.744	12.4633	M+H	1.30027e+08	1.89381e+07	1.44979e+07	9.38598e+07	1.44937e+07	1.3889e+08
TG(16:0/20:3/22:6)	TG	929.759	12.8913	M+H	2.99004e+08	3.30893e+08	2.84753e+08	6.16476e+08	1.1594e+09	1.05062e+09
TG(20:1/20:2/20:4)	TG	961.822	13.8305	M+H	1.89625e+08	1.83095e+08	1.76567e+08	2.97199e+08	4.14804e+08	4.25757e+08
TG(20:3/18:2/22:4)	TG	957.791	13.3119	M+H	1.25458e+08	1.89183e+08	1.75149e+08	3.04004e+08	5.14954e+08	5.84104e+08
TG(18:1/20:5/24:2)	TG	987.838	13.8777	M+H	1.029e+08	8.22729e+07	7.96645e+07	1.76505e+08	2.34066e+08	2.37683e+08
TG(26:1/18:0/20:4)	TG	1021.92	14.9552	M+H	2.90173e+07	1.54315e+07	1.07521e+07	3.95629e+07	2.70269e+07	2.5123e+07
TG(28:5/16:0/20:2)	TG	1017.88	14.4475	M+H	1.02511e+08	6.40335e+07	4.46244e+07	1.60707e+08	1.13271e+08	1.13047e+08
TG(26:1/18:2/20:5)	TG	1015.87	14.1753	M+H	8.11674e+07	6.07901e+07	4.56239e+07	1.45319e+08	1.20386e+08	1.25621e+08
TG(28:5/18:2/18:2)	TG	1013.85	13.8971	M+H	4.70085e+07	3.87159e+07	3.32576e+07	8.72815e+07	1.03767e+08	1.01481e+08
TG(18:3/18:2/18:3)	TG	892.739	11.6932	M+NH4	1.13661e+06	1.4345e+06	1.43954e+06	5.3962e+06	4.79589e+06	5.29386e+06
TG(22:4/18:2/22:4)	TG	1000.83	12.8312	M+NH4	6.93671e+06	1.06799e+07	7.82906e+06	2.28109e+07	8.50182e+07	9.36197e+07
TG(18:2/13:0/18:2)	TG	830.723	12.2118	M+NH4	6.704e+06	5.98771e+06	2.71027e+06	1.97108e+07	2.31639e+07	2.319e+07
TG(18:1/14:1/18:1)	TG	846.755	12.3391	M+NH4	3.62149e+07	2.43997e+07	2.10428e+07	8.24917e+07	9.41419e+07	1.05285e+08
TG(30:0/18:1/18:1)	TG	1073.02	15.4545	M+NH4	1.88989e+07	9.27772e+06	4.70091e+06	1.33128e+07	9.47491e+06	7.66114e+06
TG(26:0/16:0/18:0)	TG	992.958	15.2048	M+NH4	1.91933e+06	1.56424e+06	967496	3.32001e+06	3.06007e+06	2.76044e+06
TG(22:4/18:2/20:4)	TG	972.801	12.5425	M+NH4	1.30899e+07	1.08911e+07	8.3596e+06	3.65747e+07	7.67687e+07	8.54129e+07
TG(14:0/20:4/20:4)	TG	892.739	12.0001	M+NH4	6.98984e+06	3.03073e+06	6.32887e+06	2.21295e+07	2.87028e+07	2.93384e+07
TG(16:1/24:0/24:0)	TG	1047	15.4524	M+NH4	6.36737e+06	3.32245e+06	1.65688e+06	5.98097e+06	5.07807e+06	3.5972e+06
TG(26:1/18:2/22:4)	TG	1062.94	14.2915	M+NH4	1.92639e+07	1.47611e+07	8.37134e+06	3.67891e+07	3.21659e+07	2.71804e+07
TG(26:2/18:2/22:4)	TG	1060.93	14.0366	M+NH4	9.99116e+06	6.33957e+06	3.98557e+06	2.24431e+07	2.30097e+07	2.02421e+07
TG(16:0/13:0/20:4)	TG	813.697	12.816	M+H	2.41336e+07	2.69349e+07	2.6599e+07	2.7637e+07	3.02118e+07	3.4775e+07
TG(16:1/16:2/18:1)	TG	827.712	13.0168	M+H	1.75768e+08	1.6693e+08	1.53325e+08	1.91834e+08	2.10631e+08	2.15333e+08
TG(18:0/14:0/20:0)	TG	880.833	13.7328	M+NH4	9.9032e+07	1.60008e+08	1.54436e+08	2.33461e+08	3.15254e+08	2.8301e+08
TG(12:0/22:0/22:0)	TG	936.895	13.7089	M+NH4	2.44933e+07	4.14893e+07	4.24131e+07	2.19818e+07	3.39493e+07	8.71008e+06
TG(20:1/18:2/18:2)	TG	926.817	12.8386	M+NH4	2.92908e+08	3.18671e+08	2.75806e+08	6.86743e+08	1.14294e+09	5.84229e+08
TG(16:1/20:4/20:4)	TG	918.755	11.9695	M+NH4	6.29484e+06	6.53404e+06	6.30044e+06	2.10004e+07	4.89654e+07	3.0705e+07
TG(20:1/18:2/20:1)	TG	956.864	13.5091	M+NH4	1.65246e+08	1.38283e+08	1.47644e+08	3.73061e+08	6.1513e+08	6.90893e+08
TG(24:5/18:3/18:3)	TG	970.786	12.1945	M+NH4	2.81871e+06	2.63967e+06	1.46816e+06	5.82171e+06	1.13567e+07	1.41094e+07
TG(20:2/18:2/24:7)	TG	981.791	13.0185	M+H	1.66458e+07	1.85975e+07	3.72117e+07	4.03609e+07	8.49855e+07	9.94252e+07
TG(18:4/22:0/22:0)	TG	995.9	14.9723	M+H	1.16462e+07	7.07369e+06	4.3253e+06	1.89054e+07	1.5751e+07	1.41414e+07
TG(24:3/18:2/22:4)	TG	1030.88	13.4505	M+NH4	4.34879e+06	7.04882e+06	6.08194e+06	1.52611e+07	3.02871e+07	2.93555e+07
TG(26:3/16:0/24:2)	TG	1049.95	15.2161	M+H	1.29199e+07	6.159e+06	3.5046e+06	1.07434e+07	7.95515e+06	7.31692e+06
TG(30:3/18:3/18:3)	TG	1058.91	13.7369	M+NH4	733133	1.08024e+06	5647.77	3.82532e+06	6.23857e+06	2.35675e+06
TG(26:0/18:2/24:0)	TG	1101.05	15.6745	M+NH4	1.06653e+07	4.96171e+06	2.36284e+06	6.58591e+06	4.65218e+06	3.56211e+06
TG(30:5/20:0/20:0)	TG	1123.04	15.2419	M+NH4	1.69517e+07	8.1748e+06	4.97521e+06	1.55925e+07	9.45433e+06	8.0719e+06
TG(24:4/24:0/24:0)	TG	1153.08	15.6827	M+NH4	7.69116e+06	3.05966e+06	1.92162e+06	5.29759e+06	3.24404e+06	2.94639e+06
TG(18:0/16:0/24:1)	TG	967.866	14.686	M+Na	2.19012e+07	1.31721e+07	7.81849e+06	3.56398e+07	3.49172e+07	3.3353e+07
DG(16:0/18:2)	DG	610.541	8.9856	M+NH4	1.60123e+08	2.14834e+08	2.78618e+08	4.20704e+08	2.8265e+08	2.64599e+08
DG(18:2/18:2)	DG	634.541	8.4806	M+NH4	7.53799e+07	1.09081e+08	1.41359e+08	1.80685e+08	1.64066e+08	1.29465e+08
DG(18:1/18:1)	DG	638.572	9.70933	M+NH4	4.10532e+08	3.94344e+08	4.59575e+08	8.25198e+08	6.72687e+08	4.41614e+08
DG(18:1/18:2)	DG	636.556	9.105	M+NH4	4.00428e+08	3.5955e+08	4.71063e+08	7.19268e+08	4.8927e+08	5.36977e+08
DG(20:2/18:2)	DG	662.572	9.20033	M+NH4	8.42263e+07	7.40964e+07	8.20139e+07	1.96264e+08	1.42798e+08	1.02169e+08
DG(16:0/18:1)	DG	612.556	9.59133	M+NH4	1.81827e+08	1.97579e+08	2.25694e+08	2.963e+08	2.57473e+08	2.26711e+08
DG(18:0/18:0)	DG	642.603	10.7977	M+NH4	1.67757e+08	831428	1.12717e+06	1.47594e+08	1.37501e+08	3.11835e+08
DG(16:0/20:1)	DG	640.587	10.2506	M+NH4	1.17013e+08	1.11795e+08	1.05302e+08	1.45258e+08	1.52314e+08	1.08126e+08
DG(18:0/16:0)	DG	614.572	10.1574	M+NH4	3.88923e+08	6.88454e+06	6.99973e+06	3.73942e+08	3.44315e+08	7.99101e+08
DG(16:0/16:0)	DG	586.541	9.4434	M+NH4	1.68131e+08	1.81958e+07	2.0996e+07	1.74976e+08	1.52468e+08	4.97752e+08
DG(18:1/20:2)	DG	664.587	9.79347	M+NH4	1.666e+08	1.52534e+08	1.78048e+08	3.11652e+08	3.33247e+07	1.78692e+08
DG(20:1/18:1)	DG	666.603	10.3419	M+NH4	1.71619e+08	1.27419e+08	1.35545e+08	1.64203e+08	1.5407e+08	1.44857e+08
DG(18:1/22:1)	DG	694.634	10.9438	M+NH4	5.23441e+07	3.06889e+07	3.84709e+07	3.29631e+07	2.80347e+07	3.58432e+07
DG(18:3/18:2)	DG	632.525	7.85687	M+NH4	1.27955e+07	1.72225e+07	2.32261e+07	3.61987e+07	2.75045e+07	2.2586e+07
DG(14:0/18:2)	DG	582.509	8.1662	M+NH4	5.85579e+06	2.02487e+07	2.84564e+07	2.26162e+07	1.76076e+07	2.25336e+07
DG(16:1/18:2)	DG	608.525	8.3772	M+NH4	3.48472e+07	5.05217e+07	1.08483e+07	6.62417e+07	4.0801e+07	3.43595e+07
DG(18:1/24:1)	DG	722.666	11.4998	M+NH4	3.25985e+07	4.34705e+07	3.7819e+07	2.9915e+07	2.45032e+07	2.94336e+07
DG(20:3/18:2)	DG	660.556	8.62027	M+NH4	1.54905e+07	2.60542e+07	1.91504e+07	3.8355e+07	2.96063e+07	2.3159e+07
DG(18:1/14:0)	DG	584.525	8.83333	M+NH4	3.16972e+07	3.58438e+07	3.91701e+07	3.91694e+07	2.63923e+07	4.11638e+07
DG(16:0/22:1)	DG	668.619	10.851	M+NH4	1.54943e+07	2.13189e+07	1.88306e+07	2.27976e+07	1.69326e+07	1.26003e+07
DG(26:2/18:2)	DG	746.666	11.1228	M+NH4	1.53441e+07	1.5626e+07	1.70783e+07	2.21522e+07	1.61899e+07	1.42572e+07
DG(18:1/22:4)	DG	688.587	9.46827	M+NH4	6.11638e+07	3.24855e+07	4.1589e+07	5.54974e+07	3.58688e+07	5.1518e+07
DG(26:1/18:1)	DG	750.697	12.0422	M+NH4	1.45534e+07	2.35126e+07	2.13794e+07	1.50136e+07	1.25418e+07	1.62377e+07
DG(16:0/24:1)	DG	696.65	11.4266	M+NH4	6.19954e+06	1.96447e+07	1.75379e+07	9.67581e+06	1.26781e+07	1.519e+07
DG(26:2/18:1)	DG	748.681	11.6085	M+NH4	2.96413e+07	2.60925e+07	3.18905e+07	3.49416e+07	2.59938e+07	2.92629e+07
DG(18:1/24:2)	DG	720.65	11.0565	M+NH4	3.77575e+07	3.88131e+07	3.62699e+07	4.47396e+07	3.4867e+07	3.34038e+07
DG(22:4/18:2)	DG	686.572	8.90833	M+NH4	1.33625e+07	1.76544e+07	2.01662e+07	2.24527e+07	1.49188e+07	1.86008e+07
DG(22:1/18:2)	DG	692.619	10.4347	M+NH4	6.25507e+07	3.97684e+07	4.76295e+07	6.97157e+07	5.1563e+07	5.00385e+07
DG(18:0/22:4)	DG	690.603	9.9618	M+NH4	1.5743e+07	3.66474e+07	2.54638e+07	4.56972e+07	2.85607e+07	3.35238e+07
DG(24:2/18:2)	DG	718.634	10.5513	M+NH4	1.32122e+07	1.1663e+07	1.15543e+07	2.07728e+07	1.42116e+07	1.36904e+07
DG(26:1/16:0)	DG	724.681	11.9605	M+NH4	3.87317e+06	1.57437e+07	1.33672e+07	6.58497e+06	5.67551e+06	9.33449e+06
DG(26:0/18:1)	DG	752.713	12.4739	M+NH4	1.34613e+06	4.742e+06	7.44551e+06	2.7724e+06	1.61259e+06	4.76628e+06
DG(18:1/20:4)	DG	660.556	8.9826	M+NH4	2.4101e+07	2.72455e+07	2.60304e+07	2.99686e+07	2.00349e+07	2.21217e+07
DG(18:0/20:3)	DG	664.587	10.0411	M+NH4	2.3152e+07	2.29655e+07	2.86279e+07	2.56405e+07	2.53144e+07	2.28402e+07
DG(28:1/18:1)	DG	778.728	12.5289	M+NH4	6.90092e+06	1.06563e+07	1.14564e+07	6.19501e+06	5.92849e+06	7.32684e+06
DG(16:0/14:0)	DG	558.509	8.70347	M+NH4	3.8372e+06	1.02949e+07	1.13394e+07	5.42355e+06	6.65839e+06	1.07534e+07
DG(16:0/20:4)	DG	617.514	9.58507	M+H	2.08668e+08	5.08471e+08	6.09194e+08	3.63639e+08	2.66967e+08	4.49216e+08
DG(18:0/20:4)	DG	667.527	9.64813	M+Na	3.19688e+07	6.10743e+07	8.8537e+07	5.65695e+07	6.70647e+07	5.80424e+07
DG(20:1/20:1)	DG	694.634	10.3379	M+NH4	1.38109e+07	7.43779e+06	6.67483e+06	1.55626e+07	1.06507e+07	5.58882e+06
DG(30:1/18:1)	DG	806.76	12.9763	M+NH4	6.14394e+06	1.10814e+07	8.9975e+06	1.61832e+06	1.55011e+06	6.89465e+06
DG(32:1/18:1)	DG	834.791	13.5787	M+NH4	1.6523e+08	4.682e+07	6.27773e+07	1.48367e+08	1.99068e+08	7.49549e+07
DG(18:1/20:2)	DG	669.543	9.77953	M+Na	1.28163e+08	1.7601e+08	1.96569e+08	2.22031e+08	1.55249e+08	1.93257e+08
DG(18:1/18:2)	DG	619.53	9.112	M+H	2.18494e+06	2.62645e+06	2.60502e+06	6.1953e+06	3.51408e+06	5.2648e+06
MG(16:0)	MG	348.311	2.6772	M+NH4	1.72269e+07	2.72762e+07	290005	1.34672e+07	1.31448e+07	1.55812e+07
MG(18:0)	MG	376.342	3.6256	M+NH4	8.41678e+06	1.68471e+07	1.38103e+06	8.49927e+06	7.51944e+06	9.50718e+06
MG(18:1)	MG	357.3	2.10827	M+H	106677	233387	547570	100767	128546	1.60113e+07
MG(14:0p)	MG	304.285	1.59367	M+NH4	1.47032e+07	1.80652e+07	8.97765e+06	1.37557e+07	1.25814e+07	1.48213e+07
MG(22:2)	MG	428.373	2.48427	M+NH4	1.53472e+07	1.20284e+07	2.46557e+07	3.35428e+07	3.9091e+07	2.79351e+07
MG(22:4)	MG	424.342	1.71347	M+NH4	6.06029e+07	1.03971e+08	3.60953e+07	2.19785e+08	1.13564e+08	1.96754e+08
MG(24:4)	MG	452.373	2.12887	M+NH4	1.33796e+07	9.19524e+06	1.26645e+07	2.85405e+07	1.56116e+07	3.47843e+07
MG(18:2p)	MG	339.289	5.81567	M+H	3.87209e+07	1.94758e+07	3.80534e+07	5.91542e+07	6.13811e+07	3.66537e+07
MG(20:2)	MG	400.342	1.9012	M+NH4	7.39307e+07	4.57375e+07	3.97819e+07	7.9803e+07	5.34125e+07	4.64284e+07
MG(20:3)	MG	398.326	1.63413	M+NH4	1.86203e+07	1.93698e+07	1.14999e+07	3.63768e+07	2.07603e+07	2.59746e+07
MG(22:3)	MG	426.358	2.02673	M+NH4	8.74122e+07	9.80193e+07	5.21811e+07	1.48133e+08	7.53661e+07	1.4222e+08
MG(16:0p)	MG	332.316	1.84507	M+NH4	2.10069e+07	2.21999e+07	394075	3.52546e+06	1.95622e+06	9.39324e+06
MG(24:1)	MG	458.42	5.33933	M+NH4	9.64059e+06	1.35679e+07	601122	8.4898e+06	8.99278e+06	1.07743e+07
MG(16:1)	MG	346.295	1.8474	M+NH4	9.80593e+06	7.16577e+07	186856	1.13337e+07	8.21254e+06	2.07197e+07
MG(18:1p)	MG	341.305	10.1488	M+H	1.70101e+07	3.42634e+07	3.21924e+06	1.70565e+07	1.56111e+07	2.28139e+07
MG(22:5)	MG	422.326	1.44827	M+NH4	3.27306e+06	5.95559e+06	2.32609e+08	1.11801e+07	5.70602e+06	1.3163e+07
MG(24:3)	MG	454.389	1.66793	M+NH4	4.32066e+07	2.90799e+07	4.3382e+07	4.56371e+07	4.16669e+07	2.82648e+07
MG(26:5)	MG	478.389	4.2576	M+NH4	4.53853e+07	5.01852e+07	5.45513e+07	5.5244e+07	5.11032e+07	4.81862e+07
MG(18:2)	MG	372.311	1.53287	M+NH4	1.40814e+07	1.37838e+07	1.45089e+07	1.27901e+07	9.28867e+06	8.35705e+06
MG(26:6)	MG	476.373	2.00613	M+NH4	5.61932e+06	6.77546e+06	6.14259e+06	7.6328e+06	4.64718e+06	1.93832e+07
MG(16:1p)	MG	330.3	2.50147	M+NH4	8.47562e+06	2.2543e+07	2.13173e+06	8.00988e+06	7.93398e+06	1.14675e+07
MG(16:0e)	MG	339.287	9.1062	M+Na	8.65853e+06	1.08452e+07	6.57078e+06	1.08632e+07	7.81153e+06	3.95318e+06
MG(32:1)	MG	575.501	8.98773	M+Na	6.72778e+06	5.62303e+06	5.50168e+06	1.20796e+07	8.43727e+06	1.38576e+06
MG(36:1)	MG	631.564	9.3216	M+Na	6.67068e+06	3.71268e+06	5.4228e+06	2.70466e+06	5.6246e+06	4.30927e+06
MG(24:6)	MG	448.342	1.69013	M+NH4	9.09177e+06	1.64394e+07	1.21189e+07	1.54038e+07	8.64199e+06	3.42043e+07
MG(20:5)	MG	399.251	1.67567	M+Na	149998	155371	3.48506e+06	1.79268e+07	1.44432e+07	180317
MG(12:0)	MG	297.204	19.2493	M+Na	2.95546e+06	8.45545e+06	7.01806e+06	2.25285e+06	3.63344e+06	4.49138e+06
Cer(d18:1/16:0)	Cer	536.505	8.19027	M-H	5.19288e+08	5.37895e+08	5.97564e+08	9.50331e+08	1.02679e+09	9.64072e+08
Cer(d18:1/24:1)	Cer	646.614	10.542	M-H	3.30651e+08	1.79266e+08	1.61384e+08	6.04695e+08	7.81317e+08	3.67014e+08
Cer(d18:1/24:0)	Cer	648.63	11.2212	M-H	1.24048e+08	7.03252e+07	4.3167e+07	2.51174e+08	3.39242e+08	1.56727e+08
Cer(d18:0/16:0)	Cer	538.52	8.454	M-H	1.02465e+08	8.08124e+07	1.29311e+08	9.74758e+07	1.07122e+08	1.12879e+08
Cer(d18:1/24:2)	Cer	644.599	9.95013	M-H	5.9135e+07	4.44186e+07	3.89728e+07	1.98831e+08	2.08666e+08	1.16543e+08
Cer(d18:1/22:0)	Cer	620.599	10.5656	M-H	3.1509e+07	2.29813e+07	1.91413e+07	9.48331e+07	1.4905e+08	1.24947e+08
Cer(d18:1/18:0)	Cer	564.536	9.04613	M-H	1.60502e+07	1.52231e+07	2.2142e+07	3.47935e+07	3.79534e+07	9.49931e+07
Cer(d18:1/26:1)	Cer	674.646	11.1684	M-H	4.37686e+07	1.21333e+07	1.08571e+07	3.84677e+07	4.001e+07	1.45004e+07
Cer(d18:1/14:0)	Cer	508.474	7.2692	M-H	7.97513e+07	4.21672e+07	5.55116e+07	1.3609e+08	1.54068e+08	1.28167e+08
Cer(d18:0/24:0)	Cer	650.646	11.3765	M-H	3.42106e+07	1.63201e+07	1.1166e+07	1.72136e+07	2.3367e+07	1.64501e+07
Cer(d18:1/22:1)	Cer	618.583	9.8708	M-H	2.03122e+07	1.69482e+07	1.44637e+07	2.32964e+07	4.27086e+07	4.93967e+07
Cer(d18:0/14:0)	Cer	510.489	7.55847	M-H	2.26433e+07	1.87326e+06	2.99477e+07	5.89603e+06	1.45802e+07	1.14678e+07
Cer(d18:0/24:1)	Cer	648.63	10.7297	M-H	8.08935e+07	2.81688e+07	2.51225e+07	4.21618e+07	5.31954e+07	3.04034e+07
Cer(d18:0/26:1)	Cer	676.661	11.3399	M-H	4.05734e+07	1.54117e+07	1.60941e+07	7.26241e+06	9.13505e+06	3.99254e+06
Cer(d18:1/20:0)	Cer	592.567	9.84173	M-H	1.52291e+06	9.90226e+06	1.96519e+06	1.62416e+07	2.9829e+07	5.15857e+07
Cer(d18:1/16:0+2O)	Cer	568.495	7.27307	M-H	8.64411e+08	4.9474e+08	5.29597e+08	1.53322e+09	1.83859e+09	1.06134e+09
Cer(d18:1/18:0+2O)	Cer	596.526	8.191	M-H	6.53353e+09	6.78678e+09	6.54701e+09	1.20255e+10	1.36127e+10	1.21013e+10
Cer(d18:2/18:0+2O)	Cer	594.51	7.43287	M-H	2.83174e+08	1.64752e+08	1.72107e+08	5.37395e+08	6.14365e+08	3.90391e+08
Cer(d18:2/16:0)	Cer	536.504	7.43133	M+H	1.02383e+07	5.72674e+06	1.83473e+07	2.34325e+07	2.21045e+07	1.68923e+07
Cer(d18:0/26:0)	Cer	680.692	11.958	M+H	1.92908e+07	1.07428e+07	3.60044e+07	3.01193e+06	4.15548e+06	4.20675e+06
Cer(d18:1/26:2)	Cer	674.645	10.638	M+H	8.70319e+06	5.91587e+06	1.50601e+07	1.55466e+07	2.5499e+07	1.03036e+07
Cer(d18:1/22:2)	Cer	618.582	9.24133	M+H	1.9037e+06	2.90294e+06	3.92332e+06	5.07337e+06	6.10486e+06	1.19021e+07
Cer(d18:0/26:2)	Cer	676.66	10.8143	M+H	1.02631e+07	4.75807e+06	1.43687e+07	4.68473e+06	5.24833e+06	2.85972e+06
Cer(d18:1/26:0)	Cer	678.676	11.8131	M+H	1.77998e+07	9.90001e+06	1.82245e+07	1.46766e+07	2.06621e+07	1.31744e+07
Cer(d22:0/20:0+O)	Cer	668.655	11.4532	M+H	4.45606e+07	6.15213e+07	63514.7	4.02021e+07	4.21245e+07	3.64037e+07
Cer(d16:0/4:0)	Cer	344.316	1.99627	M+H	2.23217e+07	4.76613e+07	6.03501e+06	2.15763e+07	1.77279e+07	3.43868e+07
Cer(d18:0/22:0)	Cer	624.629	10.7502	M+H	9.01082e+06	1.86968e+07	1.26096e+07	1.16552e+07	1.51122e+07	1.33679e+07
Cer(d20:0/20:0+O)	Cer	640.624	10.816	M+H	1.17355e+08	6.25402e+06	264354	1.09342e+08	1.1004e+08	1.03143e+08
Cer(d18:1/18:1+2O)	Cer	594.51	7.72867	M-H	9.21028e+07	7.78563e+07	6.54272e+07	1.3553e+08	1.16245e+08	1.68183e+08
Cer(d18:0/22:1)	Cer	622.613	10.0782	M+H	4.76766e+06	3.98344e+06	6.26547e+06	3.9906e+06	5.18922e+06	5.98083e+06
Cer(d18:0/20:0+O)	Cer	612.593	10.1402	M+H	1.65453e+08	3.16577e+08	505685	1.5337e+08	1.4134e+08	1.84798e+08
Cer(d18:1/24:3)	Cer	644.598	9.39793	M+H	1.97022e+06	3.01961e+06	2.08184e+06	7.41688e+06	8.2099e+06	1.02999e+07
Cer(d18:0/18:0)	Cer	566.552	9.2798	M-H	1.03487e+07	8.83843e+06	1.45453e+07	1.08071e+07	2.15384e+07	3.41458e+07
CerG1(d18:1/16:0)	CerG1	700.572	7.49	M+H	5.46073e+08	5.64679e+08	5.60046e+08	1.08776e+09	9.7639e+08	8.18337e+08
CerG1(d18:1/24:0)	CerG1	812.697	10.7254	M+H	1.58403e+08	1.75845e+08	1.2008e+08	5.5903e+08	5.20236e+08	2.69994e+08
CerG1(d18:1/24:1)	CerG1	810.682	9.9968	M+H	3.97063e+08	2.62915e+08	2.10132e+08	6.96644e+08	6.80285e+08	3.2921e+08
CerG1(d18:1/24:2)	CerG1	808.666	9.3728	M+H	6.74262e+07	3.40709e+07	4.1155e+07	1.6237e+08	1.80576e+08	1.06774e+08
CerG1(d18:0/16:0)	CerG1	702.588	7.8048	M+H	6.17414e+07	6.46888e+07	3.53348e+07	1.23783e+08	9.8988e+07	6.08088e+07
CerG1(d18:1/14:0)	CerG1	672.541	6.53653	M+H	6.95173e+07	4.89186e+07	3.07123e+07	1.19572e+08	1.12503e+08	5.98806e+07
CerG1(d18:0/22:0)	CerG1	786.682	10.2322	M+H	9.4356e+06	6.70261e+06	4.29055e+06	2.89954e+07	2.83331e+07	1.52161e+07
CerG1(d18:1/22:0)	CerG1	784.666	10.0268	M+H	6.86822e+07	4.9022e+07	5.98046e+07	1.91772e+08	1.8076e+08	1.98404e+08
CerG1(d18:1/22:1)	CerG1	782.65	9.2818	M+H	3.25269e+07	1.07646e+07	1.32113e+07	2.5739e+07	2.67954e+07	3.58797e+07
CerG1(d18:0/24:1)	CerG1	812.697	10.208	M+H	3.82398e+07	3.8263e+07	1.2682e+07	6.88516e+07	6.45744e+07	1.93205e+07
CerG1(d18:0/14:0)	CerG1	674.557	6.86573	M+H	9.58686e+06	7.0752e+06	3.31354e+06	1.2984e+07	1.24531e+07	4.42621e+06
CerG1(d18:0/18:0)	CerG1	730.619	8.69207	M+H	4.00897e+06	323127	961120	9.25142e+06	7.91786e+06	9.42895e+06
CerG1(d18:0/24:0)	CerG1	814.713	10.9054	M+H	6.87407e+06	1.32886e+07	3.31205e+06	3.19619e+07	3.00815e+07	1.00904e+07
CerG1(d18:2/16:0)	CerG1	698.557	6.67533	M+H	1.31477e+07	9.15254e+06	3.72906e+06	2.39869e+07	2.47642e+07	1.50385e+07
CerG1(d18:1/22:0)	CerG1	806.648	10.0285	M+Na	5.08766e+07	4.05142e+07	5.03383e+07	1.33344e+08	1.11825e+08	1.76991e+08
CerG2(d18:1/16:0)	CerG2	862.625	7.1578	M+H	4.91957e+08	4.66896e+08	6.95415e+08	3.7417e+08	3.09722e+08	3.22164e+08
CerG2(d18:1/22:0)	CerG2	946.719	9.7712	M+H	6.60293e+07	6.2204e+07	8.29751e+07	4.75195e+07	4.57743e+07	6.13943e+07
CerG2(d18:1/22:1)	CerG2	944.703	9.00553	M+H	7.3805e+07	4.40282e+07	4.96686e+07	1.56365e+07	1.38924e+07	2.35541e+07
CerG2(d18:1/24:1)	CerG2	972.735	9.73427	M+H	4.21857e+08	2.84512e+08	3.72186e+08	2.1044e+08	1.99386e+08	1.88409e+08
CerG2(d18:1/24:2)	CerG2	970.719	9.10173	M+H	5.78092e+07	3.54203e+07	4.97203e+07	3.44376e+07	3.04074e+07	2.41826e+07
CerG2(d18:1/24:0)	CerG2	974.75	10.4829	M+H	9.16565e+07	8.796e+07	1.05167e+08	8.95661e+07	8.00083e+07	8.78609e+07
CerG2(d18:1/18:0)	CerG2	890.656	8.1174	M+H	3.75784e+07	3.24251e+07	4.10575e+07	2.04492e+07	1.77911e+07	2.88736e+07
CerG2(d18:1/20:0)	CerG2	918.688	8.98413	M+H	2.61677e+07	2.74499e+07	3.29755e+07	1.09841e+07	8.34747e+06	1.90463e+07
CerG2(d18:1/14:0)	CerG2	834.594	6.21633	M+H	7.46918e+07	5.37285e+07	4.86499e+07	3.24235e+07	2.64996e+07	2.13014e+07
CerG2(d18:1/22:2)	CerG2	942.688	8.32013	M+H	1.54478e+07	7.79049e+06	9.24447e+06	4.01283e+06	2.9446e+06	4.70288e+06
CerG2(d18:1/26:1)	CerG2	1000.77	10.4117	M+H	2.64867e+07	1.13369e+07	1.71995e+07	1.30679e+07	1.32853e+07	1.15345e+07
CerG2(d18:1/18:1)	CerG2	888.641	7.43393	M+H	1.20752e+07	1.46149e+07	9.42392e+06	2.36476e+06	3.37662e+06	9.25808e+06
CerG2(d18:2/16:0)	CerG2	860.609	6.35613	M+H	3.0712e+07	1.26511e+07	1.66483e+07	1.56613e+07	1.2275e+07	1.18544e+07
CerG2(d18:0/16:0)	CerG2	864.641	7.49113	M+H	8.52504e+07	4.48178e+07	5.44869e+07	2.85962e+07	3.42733e+07	2.3697e+07
CerG2(d18:1/26:2)	CerG2	998.75	9.8548	M+H	1.21863e+07	4.68733e+06	9.04205e+06	5.34864e+06	5.79122e+06	4.50926e+06
CerG2(d18:0/22:1)	CerG2	946.719	9.26047	M+H	1.43825e+07	2.01964e+06	2.44473e+06	2.23143e+06	3.10864e+06	1.21555e+06
CerG2(d16:0/18:0+O)	CerG2	880.636	6.726	M+H	8.80353e+06	7.06106e+06	8.75184e+06	2.517e+06	2.35557e+06	4.08774e+06
CerG2(d18:0/24:1)	CerG2	974.75	9.95253	M+H	2.81687e+07	1.54613e+07	1.34839e+07	1.47481e+07	1.18352e+07	5.65403e+06
CerG2(d18:0/22:0)	CerG2	948.735	9.98333	M+H	9.15034e+06	3.08417e+06	5.43418e+06	4.65611e+06	4.87212e+06	3.14451e+06
CerG2(d18:1/26:0)	CerG2	1002.78	11.126	M+H	7.55059e+06	4.80035e+06	6.12872e+06	6.07014e+06	5.07789e+06	4.15467e+06
CerG2(d18:0/24:0)	CerG2	976.766	10.6696	M+H	5.26563e+06	4.47151e+06	4.47126e+06	4.72368e+06	3.77536e+06	1.67096e+06
SM(d16:1/16:0)	SM	733.55	6.2266	M+CH3COO	1.7061e+09	1.29707e+09	1.22373e+09	1.14896e+09	1.13961e+09	1.17952e+09
SM(d16:1/18:1)	SM	759.566	6.38833	M+CH3COO	3.98842e+08	3.42753e+08	2.92548e+08	3.80417e+08	3.86335e+08	3.47476e+08
SM(d18:0/18:1)	SM	789.613	8.15667	M+CH3COO	3.39728e+08	5.6311e+08	7.22303e+08	4.90361e+08	4.55151e+08	6.81642e+08
SM(d22:1/18:1)	SM	843.66	9.08553	M+CH3COO	3.97454e+08	7.01022e+08	8.62188e+08	2.95773e+08	3.36811e+08	4.10872e+08
SM(d18:0/14:0)	SM	735.566	6.5732	M+CH3COO	2.33137e+08	1.24316e+08	9.05014e+07	9.82162e+07	9.08406e+07	1.27427e+08
SM(d18:1/24:2)	SM	811.669	9.186	M+H	1.17488e+09	1.00074e+09	9.46861e+08	1.16761e+09	1.24337e+09	1.37232e+09
SM(d20:0/20:1)	SM	845.675	9.87807	M+CH3COO	5.38034e+08	7.10943e+08	7.83173e+08	7.97617e+08	7.41934e+08	8.62222e+08
SM(d20:0/22:1)	SM	873.707	10.6269	M+CH3COO	9.26479e+08	7.65479e+08	7.33284e+08	1.33634e+09	1.34156e+09	7.1887e+08
SM(d18:1/26:3)	SM	837.684	10.0862	M+H	7.35896e+07	3.65532e+07	2.34138e+07	3.5657e+07	3.73929e+07	2.87204e+07
SM(d18:1/24:1)	SM	813.684	9.83707	M+H	3.72344e+09	2.784e+09	2.81322e+09	3.27173e+09	3.03965e+09	2.58021e+09
SM(d20:1/24:3)	SM	837.684	10.6306	M+H	1.29674e+08	9.18726e+07	8.73076e+07	1.75088e+08	1.65414e+08	1.16925e+08
SM(d18:0/16:1)	SM	761.581	7.20587	M+CH3COO	1.25409e+10	1.5558e+10	1.43959e+10	1.33134e+10	1.37876e+10	1.19519e+10
SM(d18:0/16:0)	SM	763.597	7.52453	M+CH3COO	1.29089e+09	1.37118e+09	1.31063e+09	9.29042e+08	1.05167e+09	1.09892e+09
SM(d24:0/16:0)	SM	847.691	10.1159	M+CH3COO	2.85445e+07	4.15257e+07	2.16695e+07	4.86481e+07	4.59826e+07	5.66525e+07
SM(d24:0/18:1)	SM	873.707	10.0837	M+CH3COO	4.21486e+08	2.93597e+08	2.55977e+08	2.71959e+08	2.47608e+08	1.72117e+08
SM(d18:1/14:0)	SM	675.544	6.23187	M+H	1.29609e+09	8.0852e+08	7.84618e+08	8.9458e+08	8.16216e+08	1.00812e+09
SM(d18:1/18:3)	SM	725.559	7.20787	M+H	9.05792e+08	1.37918e+09	1.49522e+09	1.0242e+09	1.08351e+09	1.22447e+09
SM(d18:1/26:1)	SM	841.716	10.5644	M+H	9.70894e+07	7.17472e+07	7.07067e+07	9.48747e+07	8.62214e+07	6.57211e+07
SM(d15:0/16:1)	SM	719.534	6.22753	M+CH3COO	4.94649e+07	3.57444e+07	4.26315e+07	3.13815e+07	2.55975e+07	2.96265e+07
SM(d22:1/18:2)	SM	841.644	8.36293	M+CH3COO	2.32253e+07	5.28719e+07	5.86705e+07	3.41403e+07	3.58226e+07	6.6551e+07
SM(d18:1/22:0)	SM	787.669	9.87953	M+H	4.34992e+08	4.35613e+08	4.56875e+08	6.08125e+08	5.12801e+08	8.02001e+08
SM(d18:1/26:4)	SM	835.669	9.83127	M+H	6.72966e+08	7.18001e+08	7.49151e+08	7.27539e+08	7.26011e+08	6.29421e+08
SM(d22:1/20:1)	SM	871.691	9.81713	M+CH3COO	4.74433e+09	6.11666e+09	6.47896e+09	4.88013e+09	5.33444e+09	3.56498e+09
SM(d18:2/16:0)	SM	759.566	6.77787	M+CH3COO	9.70601e+07	9.16128e+07	8.8305e+07	9.14055e+07	9.85975e+07	1.04011e+08
SM(d18:1/26:5)	SM	833.653	9.17813	M+H	6.48769e+07	1.36801e+08	1.71503e+08	9.11641e+07	9.96706e+07	1.23276e+08
SM(d18:1/24:3)	SM	809.653	9.88307	M+H	7.17131e+07	9.39219e+07	1.01186e+08	1.134e+08	1.03073e+08	1.76985e+08
SM(d20:0/22:3)	SM	869.675	9.1442	M+CH3COO	7.78317e+08	1.51306e+09	9.53702e+08	9.31556e+08	1.06111e+09	1.04024e+09
SM(d22:1/22:2)	SM	897.707	9.95327	M+CH3COO	7.53321e+07	7.28055e+07	6.02996e+07	6.72887e+07	5.23639e+07	3.50458e+07
SM(d15:0/18:2)	SM	745.55	6.38327	M+CH3COO	1.54401e+07	1.04438e+07	1.38429e+07	1.5207e+07	1.3326e+07	9.53416e+06
SM(d22:0/20:4)	SM	867.66	8.54853	M+CH3COO	2.58423e+07	3.01949e+07	2.27831e+07	1.60607e+07	2.02366e+07	1.32842e+07
SM(d18:1/16:0)	SM	703.575	7.2028	M+H	1.13502e+10	1.06082e+10	1.06043e+10	1.07774e+10	1.06019e+10	1.11056e+10
SM(d22:0/22:2)	SM	899.722	10.5602	M+CH3COO	1.31273e+08	9.90893e+07	7.26945e+07	1.3013e+08	1.40656e+08	6.21673e+07
SM(d18:1/24:4)	SM	807.637	9.07813	M+H	2.21376e+07	3.23613e+07	4.1462e+07	1.98031e+07	1.66529e+07	3.45105e+07
SM(d18:1/24:0)	SM	815.7	10.6315	M+H	6.05981e+08	4.48911e+08	4.34747e+08	7.65896e+08	7.42008e+08	5.47482e+08
SM(d22:0/18:1)	SM	845.675	9.3522	M+CH3COO	1.50596e+07	1.97999e+07	2.30053e+07	1.66222e+07	7.98444e+06	2.80318e+07
SM(d20:1/24:0)	SM	901.738	11.3125	M+CH3COO	1.8066e+07	1.73589e+07	5.0302e+06	1.63281e+07	1.38491e+07	1.9425e+07
SM(d18:1/24:0)	SM	815.7	10.0885	M+H	3.68286e+08	1.86671e+08	1.77458e+08	1.86488e+08	1.8939e+08	1.52255e+08
SM(d18:1/14:0)	SM	697.525	6.22587	M+Na	1.48472e+08	9.17925e+07	9.45184e+07	8.19194e+07	8.59844e+07	1.08299e+08
SM(d18:1/26:1)	SM	863.698	10.5692	M+Na	2.07222e+07	1.0444e+07	1.19433e+07	1.41386e+07	1.73487e+07	1.33693e+07
